# Supplementary material for: RECoN: Rice Environment Coexpression Network for Systems Level Analysis of Abiotic-Stress Response
Source: Front Plant Sci. 2017 Sep 20;8:1640. doi: 10.3389/fpls.2017.01640 (PMC5611544; doi:10.3389/fpls.2017.01640)
Supplement: Supplementary file 1 [file Table_1.xlsx]

## Sheet: Sheet1
Supplementary Table S1. Rice microarray datasets used for coexpression analysis.
Datasets are identified based on their accessions in the respective databases. Number of
samples corresponds to the total number of slides in the experiment, and Number of groups
corresponds to the distinct experimental conditions tested after putting biological replicates
together into single groups
Dataset ID	Num Samples	Num Groups
GSE14403	23	8
GSE4471	12	4
GSE6901	12	4
GSE10054	6	3
GSE15448	9	3
GSE11175	6	2
GSE14275	6	2
GSE6908	4	2
E-MEXP-2267	36	12
E-MEXP-1766	15	5
Total	129	45
