# Supplementary material for: RECoN: Rice Environment Coexpression Network for Systems Level Analysis of Abiotic-Stress Response
Source: Front Plant Sci. 2017 Sep 20;8:1640. doi: 10.3389/fpls.2017.01640 (PMC5611544; doi:10.3389/fpls.2017.01640)
Supplement: Supplementary file 2 [file Table_2.xlsx]

## Sheet: Sheet1
Supplementary Table S2: Physiological response of rice Nipponbare to drought stress
Treatment	RWC (%)	Fv/Fm	PS II Yield	Soil Moisture (%)
Well-Watered	97.3	0.73	0.61	60.32
Drought-Stressed	65.83	0.65	0.38	5.82
LSD (0.05)	1.6	0.05	0.07	3.9
