# Supplementary material for: RECoN: Rice Environment Coexpression Network for Systems Level Analysis of Abiotic-Stress Response
Source: Front Plant Sci. 2017 Sep 20;8:1640. doi: 10.3389/fpls.2017.01640 (PMC5611544; doi:10.3389/fpls.2017.01640)
Supplement: Supplementary file 3 [file Table_3.xlsx]

## Sheet: Sheet1
Supplementary Table S3: Differential expression values of rice gene responses under drought at three developmental stages. Blue and yellow grids represent up- and - down- regulation, respectively, on a log scale.
	Rice Dr
Gene	Seedl'g	Veg	Rep	Annotation
LOC_Os11g26790	8.33198	8.78475	2.98166	water stress-inducible protein Rab21
LOC_Os11g26780	8.13756	9.79301	2.91808	dehydrin Rab16B
LOC_Os01g50910	8.02934	7.5771	1.9085	late embryogenesis abundant protein, group 3
LOC_Os11g07911	7.72559	8.37519	1.18578	expressed protein
LOC_Os04g33920	7.6947	8.10637	3.8665	lipid binding protein
LOC_Os06g51440	7.67201	6.5679	3.38344	expressed protein
LOC_Os08g23870	7.61153	6.84736	1.40183	seed maturation protein
LOC_Os03g19290	7.54775	7.00291	1.94274	expressed protein
LOC_Os02g43330	7.41996	6.26709	2.89027	homeobox-leucine zipper protein ATHB-6
LOC_Os05g46480	7.33186	9.12343	2.75007	late embryogenesis abundant protein, group 3
LOC_Os10g36180	7.23651	6.86114	2.29698	expressed protein
LOC_Os11g32890	7.22985	7.45811	1.69612	expressed protein
LOC_Os05g47730	7.07314	5.98313	2.48505	nonspecific lipid-transfer protein AKCS9 precursor
LOC_Os08g34390	7.05555	5.9932	3.04093	fibroin heavy chain precursor
LOC_Os12g14440	7.03874	0	0.830626	jasmonate-induced protein
LOC_Os05g03130	7.02623	6.84771	2.66906	expressed protein
LOC_Os03g07180	6.6356	7.25154	3.41335	embryonic protein DC-8
LOC_Os03g61160	6.49779	8.14738	0	expressed protein
LOC_Os07g05365	6.48206	5.34119	0.806588
LOC_Os06g13720	6.32014	5.28182	1.54031	pyruvate dehydrogenase E1 component alpha subunit, mitochondrial precursor
LOC_Os01g04370	6.1927	3.01525	2.20917	16.9 kDa class I heat shock protein 1
LOC_Os06g46740	6.16048	7.76315	3.87332	early nodulin 20 precursor
LOC_Os08g01370	6.11265	7.11443	2.17907	expressed protein
LOC_Os06g48300	6.08279	6.47961	0.892529	protein phosphatase 2C isoform epsilon
LOC_Os05g31020	6.07648	5.78647	2.71483	eukaryotic peptide chain release factor subunit 1-1
LOC_Os10g40040	6.0662	5.20293	3.11884	expressed protein
LOC_Os03g04080	6.0141	6.91021	0	expressed protein
LOC_Os04g43200	5.8873	6.93592	1.30118	caleosin 2
LOC_Os06g35960	5.88045	6.1749	1.40709	heat shock factor protein 3
LOC_Os05g39250	5.8682	7.67542	1.15067	expressed protein
LOC_Os03g51350	5.84551	6.61142	1.73659	expressed protein
LOC_Os04g59540	5.75962	2.53623	1.0415	phosphatidylinositol-4-phosphate 5-Kinase family protein
LOC_Os03g61150	5.73929	7.11126	1.13661	expressed protein
LOC_Os11g26750	5.67674	4.3318	0.650256	dehydrin Rab16D
LOC_Os04g49980	5.66456	8.22729	2.54427	seed maturation protein
LOC_Os02g15930	5.60065	0	2.94451	expressed protein
LOC_Os03g60580	5.52169	3.76352	2.35781	actin-depolymerizing factor 4
LOC_Os07g48830	5.51228	5.98199	0.625444	galactinol synthase 3
LOC_Os06g02040	5.49322	5.40676	0	seed maturation protein
LOC_Os02g04780	5.44636	5.48583	0	expressed protein
LOC_Os09g15670	5.41607	3.70181	2.25183	protein phosphatase 2C
LOC_Os11g43790	5.41453	5.20536	0	expressed protein
LOC_Os02g41840	5.35996	5.55003	1.41853	expressed protein
LOC_Os02g01590	5.25907	0	0	beta-fructofuranosidase 1 precursor
LOC_Os12g32610	5.23004	4.89064	0	expressed protein
LOC_Os05g28740	5.21817	2.5309	0.840296	universal stress protein
LOC_Os03g16920	5.18798	6.47684	3.93463	heat shock cognate 70 kDa protein
LOC_Os03g42520	5.18587	6.92156	0	expressed protein
LOC_Os05g38290	5.17989	1.036	0	protein phosphatase 2C
LOC_Os07g05940	5.15138	2.70587	0	viviparous-14
LOC_Os01g39020	4.91242	4.14831	1.63238	heat shock factor protein HSF30
LOC_Os03g41060	4.85597	2.3222	1.02039	gibberellin-regulated protein 1 precursor
LOC_Os02g57840	4.848	3.56937	1.23228	remorin
LOC_Os11g10590	4.83825	0.758525	0	expressed protein
LOC_Os08g19420	4.83283	0	2.48555	O-methyltransferase ZRP4
LOC_Os02g54140	4.79881	2.57191	0.744146	17.5 kDa class II heat shock protein
LOC_Os09g17560	4.76112	5.20744	0.696756	O-methyltransferase ZRP4
LOC_Os01g52830	4.75707	4.83541	1.15008	secreted protein
LOC_Os07g10840	4.74419	3.83088	1.48264	stachyose synthase precursor
LOC_Os03g16170	4.74015	2.25769	1.76621	protein phosphatase 2C
LOC_Os01g04380	4.71985	3.94946	0.817913	16.9 kDa class I heat shock protein 2
LOC_Os03g26490	4.69462	3.06132	1.60979	expressed protein
LOC_Os11g26760	4.68899	5.0987	1.48342	dehydrin Rab16C
LOC_Os03g50960	4.68403	1.66862	0	cortical cell-delineating protein precursor
LOC_Os11g26570	4.67396	4.71278	0	embryogenic cell protein 40
LOC_Os04g47140	4.65821	0	0	expressed protein
LOC_Os06g30370	4.63985	2.84208	1.54937	OsMFT1 - Rice MFT-Like1 homogous to Arabidopsis Mother of FT and TFL1 gene
LOC_Os03g17790	4.62361	6.91646	1.39116	expressed protein
LOC_Os01g06310	4.49314	6.33742	0	glycine-rich cell wall structural protein precursor
LOC_Os04g52110	4.40681	4.01508	0	embryonic protein DC-8
LOC_Os05g10670	4.34685	2.24495	0.471652	zinc finger C-x8-C-x5-C-x3-H type family protein
LOC_Os05g49770	4.32718	2.02532	0.850603	CTP synthase
LOC_Os04g19740	4.32318	4.59335	0.87304	transketolase, chloroplast precursor
LOC_Os02g52210	4.29585	0	0	RING/C3HC4/PHD zinc finger-like protein
LOC_Os12g29400	4.29182	5.0572	1.06102	ABA-responsive protein
LOC_Os11g03300	4.28128	3.48695	1.20679	NAC domain transcription factor
LOC_Os01g64360	4.27966	3.07123	1.43774	DNA binding protein
LOC_Os06g14670	4.24989	0	1.22484	odorant 1 protein
LOC_Os03g02050	4.22696	4.28193	0.931491	nonspecific lipid-transfer protein precursor
LOC_Os12g05210	4.19187	4.42934	2.10397	expressed protein
LOC_Os03g42600	4.18308	4.73525	0	expressed protein
LOC_Os02g30910	4.17086	5.62116	0	MTN3
LOC_Os10g09240	4.1357	1.61678	1.14674	expressed protein
LOC_Os05g48340	4.11839	3.89143	0	expressed protein
LOC_Os07g23660	4.11537	2.82397	2.0531	vegetative cell wall protein gp1 precursor
LOC_Os12g02800	4.07859	0.833022	0	expressed protein
LOC_Os05g03920	4.06572	5.34998	1.0676	protein kinase
LOC_Os08g18974	4.04609	7.22333	0	expressed protein
LOC_Os12g42220	4.01604	0	0	expressed protein
LOC_Os10g35070	4.00012	3.6938	1.9303	alpha-galactosidase precursor
LOC_Os02g32580	3.99089	2.66529	1.24403	expressed protein
LOC_Os06g07030	3.96897	5.31788	0.684443	dehydration responsive element binding protein
LOC_Os12g27830	3.95086	6.14863	0.778449	corticosteroid 11-beta-dehydrogenase isozyme 1
LOC_Os03g51920	3.89992	2.24199	0.512481	peptidase, M50 family
LOC_Os10g39920	3.89875	4.97668	1.01484	expressed protein
LOC_Os11g37260	3.89811	2.47831	0	protein SEY1
LOC_Os05g51670	3.88785	5.0959	0	UDP-glucose 4-epimerase GEPI48
LOC_Os11g03780	3.88688	3.66751	0	alpha-N-arabinofuranosidase 1 precursor
LOC_Os07g24000	3.88163	0	0.854566	plasma membrane associated protein
LOC_Os01g32780	3.86652	5.13544	0.907867	ethylene-responsive protein
LOC_Os12g27254	3.77777	0	0	3-N-debenzoyl-2-deoxytaxol N-benzoyltransferase
LOC_Os01g54030	3.76931	6.27883	0	NADP-dependent malic enzyme
LOC_Os02g33380	3.76345	0	3.31816	pectinesterase inhibitor domain containing protein
LOC_Os05g49730	3.73787	5.61513	1.63148	protein phosphatase 2C ABI1
LOC_Os04g43390	3.73328	1.97353	1.19537	beta-mannosidase 4
LOC_Os10g02880	3.72876	0	0	O-methyltransferase ZRP4
LOC_Os01g58194	3.72454	3.76613	0.625742	protein disulfide isomerase
LOC_Os04g49260	3.69972	1.86212	0	copper ion binding protein
LOC_Os06g45710	3.67045	3.78192	1.00539	phosphoglycerate kinase, cytosolic
LOC_Os03g26870	3.66418	4.31988	0.695179	GAMYB-binding protein
LOC_Os03g22120	3.63385	4.26658	0.704857	sucrose synthase 2
LOC_Os01g68650	3.61008	5.03247	2.01715	plant-specific domain TIGR01615 family protein
LOC_Os04g08560	3.59525	2.66738	0	protein phosphatase 2C containing protein
LOC_Os12g25090	3.58691	5.41903	1.22956	expressed protein
LOC_Os01g19770	3.58569	3.69789	0	stress-inducible membrane pore protein
LOC_Os03g03370	3.58368	2.37935	1.32872	beta-carotene hydroxylase
LOC_Os11g24060	3.57414	1.8352	0	transmembrane transport protein-like
LOC_Os03g10320	3.56537	3.59041	1.35838	expressed protein
LOC_Os05g44900	3.5457	3.9484	0	expressed protein
LOC_Os05g33140	3.52739	0	1.56552	basic endochitinase 1 precursor
LOC_Os08g34240	3.52673	2.33479	0.520592	CBL-interacting serine/threonine-protein kinase 15
LOC_Os12g43140	3.51972	3.98876	0	late embryogenesis abundant protein D-34
LOC_Os03g15960	3.51949	2.59903	1.43216	17.4 kDa class I heat shock protein 3
LOC_Os01g70860	3.50691	0	0	esterase PIR7A
LOC_Os09g25690	3.47319	3.00938	0.89119	conserved hypothetical protein
LOC_Os05g41490	3.45523	1.87577	1.88361	circadian clock coupling factor ZGT
LOC_Os06g05420	3.44926	5.65972	0	expressed protein
LOC_Os02g32520	3.44499	5.65119	0	ERD1 protein, chloroplast precursor
LOC_Os02g26470	3.44308	1.71327	0.643419	expressed protein
LOC_Os03g18130	3.43683	4.92684	0	asparagine synthetase
LOC_Os09g26620	3.43531	4.07153	0	auxin-repressed protein
LOC_Os01g03320	3.42542	0	-2.65066	Bowman-Birk type bran trypsin inhibitor precursor
LOC_Os03g11910	3.41252	2.20438	0.963572	heat shock 70 kDa protein 1
LOC_Os05g48650	3.40868	3.44379	0.629278	tumor-related protein-like
LOC_Os01g08860	3.40642	0	1.14749	17.5 kDa class II heat shock protein
LOC_Os06g07220	3.3671	-0.472837	0	36.4 kDa proline-rich protein
LOC_Os02g04640	3.34989	2.34197	0.445911	transfactor-like protein
LOC_Os02g06410	3.32826	1.65665	0	pv42p
LOC_Os01g46970	3.31459	2.737	0	G-box-binding factor 1
LOC_Os01g50700	3.31098	4.01792	4.27193	dehydrin family protein
LOC_Os06g48210	3.31007	5.3328	0	ATP-dependent RNA helicase DDX41
LOC_Os10g28080	3.3057	6.38092	0	chitinase 1 precursor
LOC_Os12g08700	3.30372	2.99829	0	expressed protein
LOC_Os01g12580	3.29086	4.16433	0.658366	late embryogenesis abundant protein Lea14-A
LOC_Os05g07890	3.28306	1.25017	1.60835	lipase/lipooxygenase, PLAT/LH2
LOC_Os07g35510	3.28161	3.79602	0.925665	glycosyl hydrolases family 17 protein
LOC_Os02g13800	3.27442	3.21366	1.31717	heat shock factor protein 1
LOC_Os06g24190	3.27253	2.91954	0	expressed protein
LOC_Os04g44500	3.27139	0	0.722834	FIP1
LOC_Os04g41620	3.26679	4.95991	0	endochitinase A precursor
LOC_Os10g22050	3.2645	5.50826	0	expressed protein
LOC_Os02g44870	3.25462	3.64312	0	dehydrin COR410
LOC_Os01g46760	3.2299	0	1.23079	protein phosphatase 2C ABI1
LOC_Os01g10320	3.22742	3.97615	0.891508	class III HD-Zip protein 8
LOC_Os01g03390	3.22659	6.40699	2.07321	Bowman-Birk type bran trypsin inhibitor precursor
LOC_Os07g14600	3.22005	0	1.64064	IAA-amino acid hydrolase ILR1 precursor
LOC_Os10g32810	3.20816	2.72105	0	beta-amylase
LOC_Os09g38320	3.20537	1.07734	0	phytoene synthase, chloroplast precursor
LOC_Os01g40280	3.20454	4.86321	0.527689	integral membrane protein
LOC_Os05g44340	3.19003	0	1.2803	heat shock protein 101
LOC_Os10g21784	3.17361	1.66439	0.753237	expressed protein
LOC_Os12g37260	3.17356	-1.35747	-2.41071	lipoxygenase 2.1, chloroplast precursor
LOC_Os12g05330	3.15065	1.82651	0	expressed protein
LOC_Os04g27670	3.1465	4.85123	1.25763	terpene synthase 7
LOC_Os10g33240	3.12898	3.38146	0	expressed protein
LOC_Os01g49720	3.12859	3.18571	0.856084	glutathione S-transferase GSTU6
LOC_Os09g23300	3.12795	0	0	protein CCC1
LOC_Os12g43450	3.12779	3.93994	0	pathogenesis-related protein precursor
LOC_Os03g15270	3.12394	2.44946	0	prMC3
LOC_Os02g37970	3.11949	0	0.778421	expressed protein
LOC_Os02g35770	3.11592	1.59404	0.808632	homeobox protein
LOC_Os11g06150	3.11058	2.15737	0	vegetative cell wall protein gp1 precursor
LOC_Os05g31670	3.1099	6.00011	5.15014	ABA induced plasma membrane protein PM 19
LOC_Os07g48680	3.0896	3.49816	1.07333	RING-H2 finger protein ATL4L
LOC_Os04g39420	3.08266	2.46949	0.555031	6-phosphofructokinase 2
LOC_Os10g26150	3.07468	3.4381	0	expressed protein
LOC_Os05g49440	3.07212	4.12777	1.48343	lipoprotein
LOC_Os06g11600	3.06497	1.5121	0	auxin-independent growth promoter-like protein
LOC_Os10g34930	3.04622	2.09729	0	secretory protein
LOC_Os05g46040	3.02985	1.65922	0.679876	protein phosphatase 2C ABI2
LOC_Os04g51820	3.02824	2.45708	0	cation transporter HKT4
LOC_Os11g41600	3.01533	0	0.664557	expressed protein
LOC_Os02g40900	3.0083	2.21873	1.23431	mgc10433l protein
LOC_Os01g62760	3.00209	1.37554	0.928202	protein phosphatase 2C
LOC_Os03g20120	2.99402	2.71608	0	galactinol synthase 3
LOC_Os04g45810	2.9838	2.33842	1.24401	homeodomain-leucine zipper transcription factor TaHDZipI-1
LOC_Os06g21910	2.97577	4.07431	0	protein LE25
LOC_Os11g38870	2.96974	2.5518	0	amelogenin precursor like protein
LOC_Os01g67540	2.92651	0	0.82323	4-coumarate--CoA ligase
LOC_Os06g04230	2.92536	3.44114	1.91837	expressed protein
LOC_Os01g64730	2.91577	2.6333	0.756342	G-box-binding factor 4
LOC_Os06g46900	2.91139	3.61683	0.696446	phosphosulfolactate synthase-related protein
LOC_Os02g46030	2.9061	4.25541	0	expressed protein
LOC_Os01g71670	2.89816	0	0	glucan endo-1,3-beta-glucosidase GII precursor
LOC_Os04g40990	2.88434	6.98492	1.27402	malate synthase, glyoxysomal
LOC_Os04g41680	2.87239	0	0	endochitinase A precursor
LOC_Os12g01530	2.86555	0	0	ferritin-1, chloroplast precursor
LOC_Os08g04560	2.85998	2.45331	0	aromatic-L-amino-acid decarboxylase
LOC_Os08g31340	2.8591	1.27081	0	heavy metal-associated domain containing protein
LOC_Os03g13540	2.85154	3.19495	0	purple acid phosphatase 1
LOC_Os01g04330	2.85003	2.81099	0.986511	calmodulin-related protein 2, touch-induced
LOC_Os12g26290	2.83223	2.28198	2.42627	alpha-DOX2
LOC_Os12g39320	2.82735	2.7168	0.886511	HYP1
LOC_Os04g33490	2.81688	1.3633	0	alkaline/neutral invertase
LOC_Os07g34520	2.81538	8.92139	0	isocitrate lyase
LOC_Os11g05170	2.81329	0	0	expressed protein
LOC_Os09g02270	2.80541	4.96801	1.36961	cyclase
LOC_Os04g57739	2.80491	3.55149	0	expressed protein
LOC_Os01g43740	2.8049	2.06489	0	cytochrome P450 72A1
LOC_Os01g62780	2.79975	1.84299	0	expressed protein
LOC_Os01g62980	2.79074	2.70231	2.60014	lipid binding protein
LOC_Os05g41620	2.78883	2.34248	0	expressed protein
LOC_Os01g53880	2.78526	4.105	0	OsIAA6 - Auxin-responsive Aux/IAA gene family member
LOC_Os04g51610	2.77273	1.43826	0.569367	calcium-transporting ATPase 9, plasma membrane-type
LOC_Os05g49300	2.76718	2.50985	0	nifU-like N-terminal domain containing protein, mitochondrial precursor
LOC_Os03g03810	2.76264	1.93839	0	flower-specific gamma-thionin precursor
LOC_Os09g27010	2.75593	0	0	protein kinase APK1B, chloroplast precursor
LOC_Os05g50380	2.74986	5.022	0.408465	glucose-1-phosphate adenylyltransferase large subunit, chloroplast precursor
LOC_Os08g32980	2.74547	3.09988	0.765325	expressed protein
LOC_Os03g58170	2.73749	3.97554	0.48769	stem-specific protein TSJT1
LOC_Os01g68290	2.73741	7.87212	0	expressed protein
LOC_Os02g51750	2.70432	2.9264	0	annexin-like protein RJ4
LOC_Os05g39690	2.70143	1.76126	1.21107	aldose reductase
LOC_Os07g48460	2.68632	2.31238	1.14052	expressed protein
LOC_Os09g30160	2.68158	0.957778	0	protein binding protein
LOC_Os04g33820	2.68078	6.01408	1.74425	F-box domain containing protein
LOC_Os07g02940	2.67812	3.5857	1.06555	expressed protein
LOC_Os01g24710	2.65774	6.4393	2.21237	salt stress-induced protein
LOC_Os01g40094	2.64837	0.846729	0	protein phosphatase 2C ABI2
LOC_Os09g25090	2.64436	2.44175	1.02907	CIPK-like protein 1
LOC_Os07g16970	2.63564	3.27526	0	rab GDP dissociation inhibitor alpha
LOC_Os01g72210	2.61752	4.13652	1.17996	HYP1
LOC_Os06g11980	2.61316	2.21204	0.423272	expressed protein
LOC_Os02g14980	2.59202	3.03874	0.50103	sodium/calcium exchanger protein
LOC_Os03g60370	2.592	3.89567	0	acid phosphatase
LOC_Os01g18170	2.59018	2.64768	2.42699	rhicadhesin receptor precursor
LOC_Os07g39740	2.57972	0	1.64232	esterase precursor
LOC_Os12g13890	2.57856	0	0	glycine-rich cell wall structural protein 2 precursor
LOC_Os08g38460	2.56788	1.80379	0.88212	RING-H2 finger protein
LOC_Os05g39770	2.56353	6.73018	0.717901	alanine--glyoxylate aminotransferase 2 homolog 2, mitochondrial precursor
LOC_Os10g31320	2.55524	3.00979	1.18455	glycine-rich cell wall structural protein 2 precursor
LOC_Os01g09640	2.5547	2.96204	1.23377	MCB2 protein
LOC_Os09g33820	2.54942	3.81047	0	phospholipase A1
LOC_Os11g13670	2.54537	0	0.536607	gibberellin receptor GID1L2
LOC_Os02g15740	2.53756	1.49385	0	expressed protein
LOC_Os01g58640	2.5355	4.35093	0	nucleotide pyrophosphatase/phosphodiesterase
LOC_Os05g49170	2.53228	0.514475	0.435191	cold acclimation WCOR413-like protein gamma form
LOC_Os11g06130	2.53021	3.38556	0.564078	PHD-finger family protein
LOC_Os06g06560	2.52996	0	0.643562	soluble starch synthase 1, chloroplast precursor
LOC_Os01g69100	2.52407	2.36787	0	expressed protein
LOC_Os01g50616	2.52337	0	0	phosphatidylinositol transporter/ transporter
LOC_Os04g48270	2.52299	4.5853	0.607884	ATPP2-A13
LOC_Os01g55940	2.52217	3.07736	0	indole-3-acetic acid-amido synthetase GH3.2
LOC_Os03g60080	2.51697	0	0.746407	NAC domain-containing protein 67
LOC_Os01g14050	2.51114	2.05707	0.899379	C2 domain containing protein
LOC_Os09g04100	2.50571	3.24023	0	expressed protein
LOC_Os01g06560	2.50001	1.49837	0	tumor-related protein
LOC_Os02g52780	2.49665	1.84315	0.953826	bZIP transcription factor ABI5
LOC_Os03g48310	2.4953	2.2532	0.689743	plasma membrane ATPase 1
LOC_Os01g52130	2.48746	2.71964	0.710678	sulfate transporter 3.5
LOC_Os09g25770	2.48434	4.19909	0	nodulin-like protein 5NG4
LOC_Os05g45320	2.47596	2.5964	0	ubiquitin domain containing 1
LOC_Os10g32680	2.47292	4.65288	0.699443	expressed protein
LOC_Os01g68960	2.4725	0	0	conserved hypothetical protein
LOC_Os01g18220	2.45783	3.98854	0.954783	expressed protein
LOC_Os01g70500	2.45302	1.06021	1.12011	avr9/Cf-9 rapidly elicited protein 146
LOC_Os11g30500	2.45287	0	0	HVA22-like protein e
LOC_Os12g38440	2.45008	1.63301	0	transcription factor X1-like protein
LOC_Os04g47700	2.44768	2.10273	0.996184	expressed protein
LOC_Os11g04150	2.44652	-0.667692	0	major facilitator superfamily antiporter
LOC_Os03g48780	2.44625	5.81025	0	oxalate oxidase 2 precursor
LOC_Os05g40010	2.44167	0	0	nonspecific lipid-transfer protein precursor
LOC_Os02g56500	2.43445	0.644029	0.611694	expressed protein
LOC_Os01g72520	2.42802	-1.95359	0.731858	hydrolase, acting on ester bonds
LOC_Os07g07410	2.42676	3.22233	0	hyoscyamine 6-dioxygenase
LOC_Os01g13930	2.42334	0	0	expressed protein
LOC_Os01g52110	2.41793	2.07585	1.0175	RING finger and CHY zinc finger domain-containing protein 1
LOC_Os03g16030	2.404	0	1.51335	17.4 kDa class I heat shock protein 3
LOC_Os09g26880	2.39915	2.58784	0.524688	aldehyde dehydrogenase family 7 member A1
LOC_Os07g42280	2.39262	0	0	von Willebrand factor type A domain containing protein
LOC_Os01g56180	2.38861	1.88934	0	expressed protein
LOC_Os06g03670	2.38729	3.45759	0	dehydration-responsive element-binding protein 1A
LOC_Os05g12320	2.3849	-2.25527	0.928061	mtN3 protein-like
LOC_Os03g29960	2.38038	0	0	expressed protein
LOC_Os04g43710	2.37779	0	0.699688	calcium-dependent protein kinase
LOC_Os07g37620	2.37736	4.33955	0	fiber expressed protein
LOC_Os02g32660	2.37606	3.27831	0	1,4-alpha-glucan branching enzyme IIB, chloroplast precursor
LOC_Os07g31390	2.37337	0	0	expansin-related protein 1 precursor
LOC_Os10g31330	2.36856	3.693	0	glycine-rich cell wall structural protein 2 precursor
LOC_Os02g49986	2.36774	1.78849	0.56822	odorant 1 protein
LOC_Os01g28840	2.36571	6.2823	0	C4-dicarboxylate transporter/malic acid transport protein
LOC_Os05g34830	2.35874	3.90098	0.674508	NAC domain-containing protein 48
LOC_Os06g04889	2.351	3.86163	2.19537	expressed protein
LOC_Os07g43950	2.34043	1.65283	0	splicing factor, arginine/serine-rich 4
LOC_Os07g47100	2.33849	2.95557	0	sodium/hydrogen exchanger 2
LOC_Os02g55600	2.33526	1.82128	0	expressed protein
LOC_Os07g42910	2.33499	2.4361	0	cytochrome c oxidase subunit
LOC_Os10g42190	2.33475	2.9439	0	protein lap4
LOC_Os02g10730	2.33446	3.11168	0	expressed protein
LOC_Os07g46280	2.33305	3.89145	0	non-cyanogenic beta-glucosidase precursor
LOC_Os01g05830	2.33262	3.77355	0.628067	expressed protein
LOC_Os01g45640	2.32527	7.74113	0.502939	tat pathway signal sequence family protein
LOC_Os01g01620	2.32044	2.19213	1.28377	ribokinase
LOC_Os01g50370	2.32038	3.91979	0	mitogen-activated protein kinase kinase kinase 1
LOC_Os03g01740	2.3151	2.64831	0	expressed protein
LOC_Os05g15530	2.31496	4.29123	0.581535	4-amino-4-deoxychorismate lyase
LOC_Os07g09420	2.31482	3.02103	0	ATPase 2
LOC_Os03g31180	2.31215	1.58531	0	diacylglycerol kinase 1
LOC_Os01g47262	2.31159	2.77239	0.793947	STAM-binding protein
LOC_Os07g07040	2.31062	2.01612	0.495043	cylicin-1
LOC_Os03g06520	2.30988	2.52461	0.692979	sulfate transporter 3.1
LOC_Os06g27770	2.30506	1.53505	0.572858	isoflavone reductase
LOC_Os09g04160	2.30102	1.5882	0.474416	expressed protein
LOC_Os01g70550	2.2958	0	0	expressed protein
LOC_Os07g46852	2.29406	0	1.29948	sex determination protein tasselseed-2
LOC_Os01g06660	2.29055	2.77929	0.874149	pyruvate decarboxylase isozyme 1
LOC_Os09g27950	2.28795	3.7674	0	avr9 elicitor response protein
LOC_Os10g20470	2.28731	3.65035	0.57455	transparent testa 12 protein
LOC_Os09g39910	2.28728	2.51063	0.57065	ATP-binding cassette sub-family F member 2
LOC_Os10g09850	2.28201	3.55264	1.93305	EF-Hand containing protein
LOC_Os02g45690	2.27736	2.10532	0.602615	mechanosensitive ion channel family protein
LOC_Os04g01590	2.277	3.31562	0	arginase
LOC_Os06g46920	2.27466	2.32363	0	dihydroflavonol-4-reductase
LOC_Os09g31430	2.2735	0	2.16819	non-cyanogenic beta-glucosidase precursor
LOC_Os11g37970	2.27346	0	0	win1 precursor
LOC_Os02g28220	2.27062	4.24938	0.537629	transferase
LOC_Os03g09170	2.26841	0	0	DRE binding factor
LOC_Os08g36440	2.26529	2.22016	0.688772	protein HVA22
LOC_Os04g51410	2.26337	1.88633	0.434802	expressed protein
LOC_Os06g04380	2.26164	1.53834	0	aminomethyltransferase
LOC_Os11g10470	2.26086	3.64591	1.15376	expressed protein
LOC_Os05g04700	2.25941	2.74016	1.47277	hydrophobic protein LTI6B
LOC_Os05g49420	2.25743	2.73435	0	G-box-binding factor 3
LOC_Os05g25040	2.25443	1.27377	0	expressed protein
LOC_Os03g19270	2.25382	1.47415	0	ER6 protein
LOC_Os04g35100	2.2534	2.79676	0	phospholipase C
LOC_Os08g39370	2.24586	1.52889	-0.45585	tonoplast dicarboxylate transporter
LOC_Os03g24040	2.24423	3.01346	0	ubiquitin ligase SINAT4
LOC_Os03g60260	2.24143	3.84967	1.18085	ANT1
LOC_Os06g32610	2.23986	2.56848	0.779769	expressed protein
LOC_Os08g39560	2.23878	2.33387	0	OTU-like cysteine protease family protein
LOC_Os03g18150	2.23067	2.0322	0	protein phosphatase 2C isoform epsilon
LOC_Os02g50350	2.22701	5.19065	0	dihydropyrimidine dehydrogenase precursor
LOC_Os09g36700	2.22229	-3.20179	-1.97485	extracellular ribonuclease LE precursor
LOC_Os01g44250	2.21997	2.46486	0.551377	YZ1
LOC_Os10g35050	2.21948	1.47789	0.73359	aquaporin TIP3.1
LOC_Os05g38660	2.21591	0	0	expressed protein
LOC_Os03g06360	2.21337	4.52083	0.554264	late embryogenesis abundant protein D-34
LOC_Os02g47840	2.21333	4.22538	0.692629	ethylene response protein
LOC_Os02g04840	2.20403	3.63164	0	ARA1
LOC_Os10g25290	2.2037	0	0.904128	pnFL-2
LOC_Os09g29940	2.20134	3.95805	0.530516	auxin-independent growth promoter
LOC_Os02g53320	2.19823	3.43553	1.01067	USP family protein
LOC_Os10g37660	2.19613	3.36833	1.19951	trehalase precursor
LOC_Os02g43010	2.19244	2.89712	0.85415	vacuolar processing enzyme, beta-isozyme precursor
LOC_Os02g44090	2.18991	0	0	expressed protein
LOC_Os02g04160	2.17834	3.27656	0.442722	transcription elongation factor 1
LOC_Os07g48550	2.17088	2.94315	1.04321	NAC domain-containing protein 21/22
LOC_Os03g59040	2.16628	1.98948	0	squalene synthetase
LOC_Os03g44150	2.16392	3.50103	0	ornithine aminotransferase
LOC_Os01g72610	2.16098	1.80213	0.696996	glycosyltransferase
LOC_Os01g10890	2.15266	0	0	CBL-interacting serine/threonine-protein kinase 15
LOC_Os09g39940	2.14958	2.91209	0.860606	blue copper protein precursor
LOC_Os01g58620	2.14883	2.32531	0	expressed protein
LOC_Os04g11524	2.1486	3.08343	0
LOC_Os12g31860	2.1476	0.966488	0	ureide permease 4
LOC_Os03g55850	2.1459	2.89072	0.580487	cold acclimation protein COR413-PM1
LOC_Os06g01360	2.14369	3.19857	0.471397	homogentisate 1,2-dioxygenase
LOC_Os08g32960	2.14346	0	0	type I inositol-1,4,5-trisphosphate 5-phosphatase CVP2
LOC_Os04g48070	2.14292	2.2035	0	homeobox protein OCL1
LOC_Os05g38530	2.13653	1.65816	0.952052	heat shock cognate 70 kDa protein
LOC_Os03g05920	2.13266	0	0	monooxygenase
LOC_Os08g30820	2.13265	1.68547	0	cleavage and polyadenylation specificity factor 5
LOC_Os03g27110	2.1322	0.518873	0	catalytic/ hydrolase
LOC_Os03g16670	2.12428	4.07934	0	catalytic/ hydrolase
LOC_Os01g02020	2.12424	2.64389	0.789549	acetyl-CoA acetyltransferase, cytosolic 2
LOC_Os05g38150	2.11906	3.27297	0	delta 1-pyrroline-5-carboxylate synthetase
LOC_Os03g42830	2.11725	4.77187	0.753604	transparent testa 12 protein
LOC_Os03g06400	2.11491	2.61522	0	expressed protein
LOC_Os07g49114	2.10399	0	0	wound-induced protein WI12 containing protein
LOC_Os01g28500	2.10276	0	0	pathogenesis-related protein PRMS precursor
LOC_Os02g09830	2.0994	2.68565	0	ocs element-binding factor 1
LOC_Os05g35970	2.09911	1.61255	0	expressed protein
LOC_Os02g43540	2.09614	0	0.602769	glycine-rich cell wall structural protein 2 precursor
LOC_Os04g39210	2.09354	1.0182	0	agmatine deiminase
LOC_Os07g40300	2.09322	0	0	zinc finger protein 7
LOC_Os01g50400	2.09102	3.21583	0	mitogen-activated protein kinase kinase kinase 1
LOC_Os01g47760	2.08705	1.32093	0	OsGrx_I1 - glutaredoxin subgroup III
LOC_Os04g49370	2.08348	3.53046	-0.598543	expressed protein
LOC_Os07g19210	2.08233	0	0	cytochrome P450 71E1
LOC_Os03g07190	2.08012	2.76417	0	expressed protein
LOC_Os03g26910	2.07653	1.73644	0	expressed protein
LOC_Os04g51160	2.07507	3.2592	0
LOC_Os12g36640	2.07359	2.94016	0	fiber protein Fb19
LOC_Os03g59480	2.07064	3.06206	0	expressed protein
LOC_Os01g36220	2.06977	3.96539	0	common plant regulatory factor 7
LOC_Os09g29600	2.0673	0	-0.773057	OsWAK85 - OsWAK receptor-like cytoplasmic kinase (OsWAK-RLCK)
LOC_Os03g04770	2.06629	3.18178	0	beta-amylase
LOC_Os05g42040	2.0654	0	0.512537	cytokinin-O-glucosyltransferase 1
LOC_Os04g53800	2.06223	0	1.64019	leucoanthocyanidin reductase
LOC_Os04g36750	2.05998	0	0.580657	22.0 kDa class IV heat shock protein precursor
LOC_Os01g15270	2.05944	1.98513	0.942127	expressed protein
LOC_Os04g57320	2.05306	2.1571	0.481146	immutans protein
LOC_Os01g19130	2.05245	1.87316	0	protein phosphatase 2C isoform beta
LOC_Os06g42850	2.05064	0	0.508149	expressed protein
LOC_Os05g36930	2.05051	1.19062	0.446218	histone deacetylase-like amidohydrolase
LOC_Os01g49280	2.04608	3.15409	0	protein binding protein
LOC_Os05g27780	2.0452	2.31926	0.515876	expressed protein
LOC_Os01g57450	2.04347	3.1973	0.485891	USP family protein
LOC_Os12g12260	2.043	1.73794	0	diacylglycerol kinase 1
LOC_Os03g20870	2.03938	4.27654	0	protein binding protein
LOC_Os08g35600	2.03644	0	0	protein kinase APK1B, chloroplast precursor
LOC_Os03g48970	2.03641	1.07439	0.625268	nuclear transcription factor Y subunit A-1
LOC_Os11g44800	2.03212	1.60176	0	expressed protein
LOC_Os01g12660	2.03045	3.43094	0.566157	ATP binding protein
LOC_Os03g61360	2.02908	6.30107	0	epoxide hydrolase 2
LOC_Os05g05390	2.0267	0.783922	0	expressed protein
LOC_Os04g36560	2.02391	2.56718	0
LOC_Os03g12500	2.019	0	0	cytochrome P450 74A2
LOC_Os03g18680	2.01745	1.48508	0	expressed protein
LOC_Os01g04360	2.0138	0	1.15757	16.9 kDa class I heat shock protein 3
LOC_Os01g72460	2.01338	2.82636	0	NADPH quinone oxidoreductase 2
LOC_Os01g54340	2.00708	0	0	plant-specific domain TIGR01615 family protein
LOC_Os01g55100	2.0056	2.05496	0.994951	TCP3
LOC_Os12g40780	2.00279	0	0.920746	ankyrin-2
LOC_Os06g05430	2.00177	2.12102	0	expressed protein
LOC_Os05g10930	2.00061	0	0	OsGrx_C15 - glutaredoxin subgroup III
LOC_Os07g45000	1.99579	1.39469	0	cytochrome P450 family protein
LOC_Os03g21640	1.99427	2.15148	0	expressed protein
LOC_Os08g37115	1.99366	1.35394	0
LOC_Os01g57420	1.98852	0	0	diacylglycerol kinase
LOC_Os02g30100	1.98806	2.56049	0	cytochrome P450 81E1
LOC_Os03g20550	1.98546	4.451	0	OsWRKY55 - Superfamily of rice TFs having WRKY and zinc finger domains
LOC_Os05g32320	1.98515	1.40081	0.538965	transporter, folate-biopterin transporter
LOC_Os02g36490	1.98299	4.94566	0	expressed protein
LOC_Os03g06580	1.97976	3.97334	0	neurogenic locus notch protein homolog precursor
LOC_Os04g53990	1.97698	1.88959	0	DNA binding protein
LOC_Os03g61920	1.97467	3.47433	0	electron transfer flavoprotein alpha-subunit, mitochondrial precursor
LOC_Os05g42210	1.97462	2.82815	1.23141	serine/threonine-protein kinase receptor precursor
LOC_Os01g03144	1.97426	0	0.457649	ABC-2 type transporter family protein
LOC_Os03g02685	1.969	0	0
LOC_Os02g10920	1.96526	0	0	RNA-binding protein cabeza
LOC_Os02g52010	1.96329	0	0	phi-1-like phosphate-induced protein
LOC_Os04g09570	1.96158	4.55747	0	expressed protein
LOC_Os11g25780	1.95837	2.03956	0	octicosapeptide/Phox/Bem1p
LOC_Os09g36200	1.9559	6.68409	1.12968	senescence-inducible chloroplast stay-green protein 1
LOC_Os06g11610	1.95422	0	0	heat shock 22 kDa protein, mitochondrial precursor
LOC_Os02g34600	1.95323	1.098	0.483173	serine/threonine-protein kinase SAPK6
LOC_Os07g47400	1.95315	0	0	SRC2
LOC_Os03g05280	1.95242	2.77279	0	ras-related protein Rab-18
LOC_Os03g28300	1.95225	0.958804	0	ATP binding protein
LOC_Os04g48390	1.95077	4.1226	-0.661774	beta-lactamase, class A
LOC_Os01g11550	1.95047	0	0	mutant cincinnata
LOC_Os03g04110	1.95044	0	0	receptor-like GPI-anchored protein 2
LOC_Os08g44590	1.94932	0	1.48058	gibberellin 20 oxidase 2
LOC_Os01g27449	1.94862	2.65361	0	expressed protein
LOC_Os03g08320	1.94856	3.94188	1.17966	pnFL-2
LOC_Os09g31130	1.9464	4.0714	0	tonoplast dicarboxylate transporter
LOC_Os01g52630	1.94633	1.63437	0	BNR repeat domain protein
LOC_Os07g46700	1.93513	1.56206	0	RNA-binding protein
LOC_Os08g08960	1.92545	4.20275	-0.466747	germin-like protein subfamily 1 member 11 precursor
LOC_Os07g48710	1.92522	0	0	VQ motif family protein
LOC_Os03g09250	1.92398	1.86905	0.705496	inositol-3-phosphate synthase
LOC_Os04g38680	1.92366	6.65942	0.905147	amino acid/polyamine transporter II
LOC_Os05g37450	1.92221	2.3175	0	starch binding domain containing protein
LOC_Os07g36490	1.92137	0	0	ELAV-like protein 4
LOC_Os07g29794	1.92094	1.55842	0	calmodulin binding protein
LOC_Os07g47670	1.91986	4.34937	-0.71209	hypoxia induced protein conserved region containing protein
LOC_Os02g34970	1.91826	1.97825	0	NAC domain-containing protein 78
LOC_Os07g08390	1.91606	1.60698	0	plant-specific domain TIGR01615 family protein
LOC_Os04g41960	1.91513	0	-0.662944	NADP-dependent oxidoreductase P1
LOC_Os01g16350	1.91184	1.86358	0.583042	hydroxymethylglutaryl-CoA lyase
LOC_Os03g60570	1.91141	3.71397	0	zinc finger DNA-binding protein
LOC_Os08g42960	1.90915	2.33719	0.61016	protein binding protein
LOC_Os04g01710	1.90907	1.02353	0	cysteine proteinase At4g11310 precursor
LOC_Os03g04130	1.90396	0.888424	0	AMP binding protein
LOC_Os03g10110	1.90154	0	0	preproMP73
LOC_Os08g12449	1.89956	1.67049	0	expressed protein
LOC_Os08g36320	1.89935	1.0359	0.517507	glutamate decarboxylase
LOC_Os10g41560	1.89931	2.79592	0.898356	expressed protein
LOC_Os12g37690	1.89756	4.77903	-0.642721	MYB transcription factor
LOC_Os01g03950	1.89357	0	0	alpha-D-xylosidase
LOC_Os06g20200	1.89287	0	0	gibberellin receptor GID1L2
LOC_Os06g35050	1.89277	2.51823	0	arogenate dehydrogenase isoform 2
LOC_Os10g42960	1.89276	0	0	urea active transporter
LOC_Os08g29600	1.89154	2.58707	0.568569	seed maturation protein PM41
LOC_Os10g37710	1.88819	0	0	catalytic/ hydrolase
LOC_Os04g12499	1.88799	1.55478	0	amino acid permease
LOC_Os03g45210	1.88763	2.89623	0	cupin, RmlC-type
LOC_Os05g46350	1.88613	3.25744	0	IQ calmodulin-binding region
LOC_Os03g16334	1.8852	3.03988	0.793662	transferase, transferring glycosyl groups
LOC_Os08g31860	1.88295	7.78764	0.708235	expressed protein
LOC_Os09g23620	1.87703	0	0	odorant 1 protein
LOC_Os01g01610	1.87592	1.84695	0	HESB-like domain-containing protein 2, mitochondrial precursor
LOC_Os09g31200	1.87498	1.8504	0	multiple stress-responsive zinc-finger protein ISAP1
LOC_Os05g44810	1.87455	2.94379	0	OsIAA18 - Auxin-responsive Aux/IAA gene family member
LOC_Os02g57280	1.87421	0	0	CBS domain containing protein
LOC_Os07g47270	1.87312	2.51701	0	protein kinase APK1B, chloroplast precursor
LOC_Os07g03180	1.87248	1.76359	0.476321	expressed protein
LOC_Os03g50160	1.87199	1.51801	1.19423	chemocyanin precursor
LOC_Os07g41160	1.8717	1.33479	0.548563	RNA-binding protein
LOC_Os10g28340	1.87077	0	0	heat shock factor protein HSF30
LOC_Os11g28940	1.86939	0	0	expressed protein
LOC_Os11g41650	1.86719	0	0.940382	adenylyl-sulfate kinase 1, chloroplast precursor
LOC_Os03g64219	1.86695	1.34636	0	cysteine-type peptidase
LOC_Os05g45070	1.86533	3.09019	0	harpin-induced protein
LOC_Os08g32520	1.86321	0	0	expressed protein
LOC_Os03g20680	1.85924	0	2.93192	embryonic protein DC-8
LOC_Os12g02080	1.85327	0	0	peroxidase 52 precursor
LOC_Os02g37000	1.85101	3.00197	0.700465	mitochondrial prohibitin complex protein 1
LOC_Os01g32330	1.84906	1.42662	0.817574	farnesylated protein 2
LOC_Os08g02460	1.84767	2.50863	0	expressed protein
LOC_Os03g14590	1.84697	1.18641	0	calcium ion binding protein
LOC_Os03g20020	1.84453	3.17886	0	beta-fructofuranosidase
LOC_Os05g49940	1.84346	8.48468	0	expressed protein
LOC_Os05g07090	1.83572	3.86399	0	glutaryl-CoA dehydrogenase, mitochondrial precursor
LOC_Os03g18850	1.83342	4.01009	0	pathogenesis-related protein 1
LOC_Os10g37640	1.83325	0.759781	0	HIT zinc finger family protein
LOC_Os03g21040	1.83244	2.29984	0.949708	expressed protein
LOC_Os02g11859	1.83236	4.38747	0	expressed protein
LOC_Os04g42950	1.82797	0	0.83815	DNA binding protein
LOC_Os08g37130	1.82561	1.38158	1.23766	short-chain dehydrogenase/reductase SDR
LOC_Os11g26390	1.82536	0	0	flavonol 3-sulfotransferase
LOC_Os04g48030	1.81743	0	0	heat shock factor protein 4
LOC_Os04g25784	1.81734	0	0	expressed protein
LOC_Os10g25030	1.81153	3.75069	0.718751	red chlorophyll catabolite reductase
LOC_Os06g11090	1.80892	1.64103	0	gibberellin receptor GID1L2
LOC_Os02g54820	1.80464	1.98357	0.659364	trehalose-6-phosphate synthase
LOC_Os04g58280	1.80151	3.08013	0	stem-specific protein TSJT1
LOC_Os04g28420	1.79904	0	2.85891	peptidyl-prolyl isomerase
LOC_Os02g47470	1.79838	0	0	cytochrome P450 90D2
LOC_Os08g31580	1.7957	1.68878	0	DRE binding factor 1
LOC_Os05g46290	1.792	0	0	chaperonin CPN60-2, mitochondrial precursor
LOC_Os03g22790	1.7912	5.95433	0	beta-amylase
LOC_Os01g64750	1.7892	1.05674	0.727167	sterol 3-beta-glucosyltransferase
LOC_Os03g05310	1.78594	2.6028	0	pheophorbide a oxygenase, chloroplast precursor
LOC_Os08g33710	1.78429	2.82989	0.597767	ribonuclease 3 precursor
LOC_Os03g19390	1.77522	1.41458	0.864084	seed maturation protein PM36
LOC_Os02g13600	1.77521	4.51563	0.559132	expressed protein
LOC_Os08g39694	1.76704	0	0	cytochrome P450 76C2
LOC_Os03g20090	1.76367	2.52357	0	MYB transcription factor
LOC_Os05g39060	1.76366	0.965756	0	expressed protein
LOC_Os08g37874	1.76269	2.98019	0.721381	oxidoreductase
LOC_Os05g03480	1.75948	3.24908	0.583236	isovaleryl-CoA dehydrogenase, mitochondrial precursor
LOC_Os05g02770	1.75883	3.28956	0	glycine-rich protein A3
LOC_Os02g08440	1.7575	0	0	OsWRKY71 - Superfamily of rice TFs having WRKY and zinc finger domains
LOC_Os01g46370	1.75665	0	0	triacylglycerol lipase
LOC_Os07g42626	1.75443	3.29205	1.22623	leucine-rich repeat transmembrane protein kinase 1-like protein
LOC_Os01g06640	1.75417	2.23923	0.827788	DNA binding protein
LOC_Os01g47190	1.75286	0	0	phosphoglycerate mutase family protein
LOC_Os03g60840	1.75102	0	0	Bowman-Birk type trypsin inhibitor
LOC_Os06g23350	1.75075	4.70989	0.747862	late embryogenesis abundant protein D-34
LOC_Os11g07930	1.74907	2.02302	-0.752002	retinol dehydrogenase 13
LOC_Os05g43930	1.74896	0	1.04114	O-methyltransferase ZRP4
LOC_Os05g13370	1.74388	2.62373	0	rhomboid family protein
LOC_Os11g02389	1.7429	2.82076	0	nonspecific lipid-transfer protein 1 precursor
LOC_Os04g17100	1.74193	1.48558	0	farnesylated protein 1
LOC_Os09g15420	1.74044	1.54883	0	UDP-glucose 4-epimerase GEPI48
LOC_Os05g21180	1.73901	2.32749	0	expressed protein
LOC_Os08g44340	1.73896	1.5615	0.479938	monodehydroascorbate reductase
LOC_Os02g44930	1.73852	0	0	HMG1/2-like protein
LOC_Os11g44810	1.73747	1.94297	0	auxin-repressed 12.5 kDa protein
LOC_Os11g07960	1.73718	2.83181	0	anthranilate N-benzoyltransferase protein 1
LOC_Os01g65520	1.73468	3.11574	0	membrane protein-like
LOC_Os04g35560	1.73297	0	0.565888	tetrachloro-P-hydroquinone reductive dehalogenase
LOC_Os05g08420	1.7322	2.30337	0	expressed protein
LOC_Os09g33570	1.73182	1.493	0	gene trap locus 3
LOC_Os01g42190	1.7315	0	0.498196	dnaJ-like protein
LOC_Os01g12710	1.73128	0	0	oxidoreductase
LOC_Os01g35160	1.72314	1.58592	0	receptor-like protein kinase 4
LOC_Os03g37840	1.72297	2.70496	-0.671235	potassium transporter 16
LOC_Os12g01510	1.72211	0	0	ATP binding protein
LOC_Os04g43550	1.72168	0	0	mazG nucleotide pyrophosphohydrolase domain protein
LOC_Os11g09350	1.71988	2.16873	0	expressed protein
LOC_Os12g40940	1.7194	0	0	expressed protein
LOC_Os03g08900	1.71937	2.44915	0	transparent testa 12 protein
LOC_Os05g48700	1.7192	0	0	gibberellin 2-beta-dioxygenase
LOC_Os02g03020	1.71267	3.03507	0	EF-hand Ca2+-binding protein CCD1
LOC_Os01g21420	1.71116	0.926649	0	pre-mRNA-splicing factor SF2
LOC_Os07g09310	1.70954	0.899446	0	thioredoxin H-type
LOC_Os03g14400	1.70489	1.04479	0	cytochrome P450 76B1
LOC_Os06g24730	1.70384	2.65509	0	hydrolase, alpha/beta fold family protein
LOC_Os07g08669	1.70182	1.15128	0.699661	expressed protein
LOC_Os01g66120	1.69827	2.09093	0.746671	NAC domain-containing protein 48
LOC_Os01g61680	1.6972	0	0	expressed protein
LOC_Os06g04240	1.69664	4.29522	0	Q-rich domain protein
LOC_Os06g23684	1.69454	1.15645	0	tyrosine aminotransferase
LOC_Os02g14480	1.69406	2.26576	0.80956	ATP binding protein
LOC_Os10g36980	1.69246	1.96412	0
LOC_Os04g44100	1.69002	1.43917	0	expressed protein
LOC_Os01g60640	1.68756	0	0	OsWRKY21 - Superfamily of rice TFs having WRKY and zinc finger domains
LOC_Os03g30519	1.68624	1.17556	0.703088	expressed protein
LOC_Os05g37700	1.6861	0	0	periplasmic beta-glucosidase precursor
LOC_Os09g02770	1.68504	1.73659	0	PE-PGRS family protein
LOC_Os01g62900	1.68467	3.85907	0	delta 1-pyrroline-5-carboxylate synthetase
LOC_Os04g50120	1.6821	1.80903	-0.475968	expressed protein
LOC_Os07g07974	1.68183	0	0	TSO1
LOC_Os06g10880	1.67856	1.45438	0.862945	bZIP transcription factor family protein
LOC_Os01g47690	1.67782	1.65022	0.561279	hydroxyacylglutathione hydrolase 3, mitochondrial precursor
LOC_Os06g48500	1.67711	2.90662	0.770174	expressed protein
LOC_Os03g41390	1.67428	4.30338	0.458856	zinc-finger protein 1
LOC_Os09g19830	1.67272	2.03823	0	YDG/SRA domain containing protein
LOC_Os11g17610	1.67243	1.55916	0	YKL151C
LOC_Os02g51760	1.67199	0	-0.452868	expressed protein
LOC_Os12g17160	1.67193	2.43089	0	flavonol 3-sulfotransferase
LOC_Os01g03680	1.67095	0	-1.64315	Bowman-Birk type bran trypsin inhibitor precursor
LOC_Os11g34270	1.66985	0	0	ubiquitin carboxyl-terminal hydrolase family protein
LOC_Os05g01610	1.66948	0	0.510563	chromosome condensation factor
LOC_Os03g59460	1.66826	0.668854	0	DNA-binding protein EMBP-1
LOC_Os03g06330	1.66436	1.35392	0.576923	protein kinase APK1B, chloroplast precursor
LOC_Os01g56420	1.6643	2.79614	0	copper transporter 1
LOC_Os01g48446	1.65396	2.24499	0
LOC_Os06g14450	1.65314	0	0	protein binding protein
LOC_Os03g45280	1.65186	0	0	dehydrin 13
LOC_Os02g56120	1.65169	1.58673	0	OsIAA9 - Auxin-responsive Aux/IAA gene family member
LOC_Os01g14440	1.65009	1.67557	0	OsWRKY1v2 - Superfamily of rice TFs having WRKY and zinc finger domains
LOC_Os03g43720	1.64829	3.04602	0	synaptic vesicle 2-related protein
LOC_Os10g28120	1.64654	4.40084	0	chitinase 1 precursor
LOC_Os07g01810	1.64175	3.96358	0.783804	calcium-activated outward-rectifying potassium channel 1
LOC_Os02g51040	1.64132	0	0	alpha-expansin 15 precursor
LOC_Os12g43720	1.63433	3.43476	0	RXW8
LOC_Os07g04040	1.63422	0	0	ATP binding protein
LOC_Os08g04810	1.63388	2.0329	0	serine esterase family protein
LOC_Os04g41570	1.6337	0	0	ER33 protein
LOC_Os03g49440	1.63365	1.54769	0.662316	phosphatase
LOC_Os02g43810	1.63325	0	0	expressed protein
LOC_Os02g01520	1.6309	1.40339	0	IQ calmodulin-binding motif family protein
LOC_Os03g53910	1.62798	0	0	tetratricopeptide repeat domain 4
LOC_Os04g57540	1.62761	0	0	adenylate kinase, chloroplast precursor
LOC_Os12g36750	1.62715	3.65761	1.39096	expressed protein
LOC_Os02g28340	1.62712	0	0.810585	transferase
LOC_Os05g08970	1.6251	1.16497	0	structure-specific recognition protein 1
LOC_Os01g14100	1.62294	2.28453	0	folate/biopterin transporter family protein
LOC_Os12g35550	1.61852	1.07822	0.565174	expressed protein
LOC_Os03g24730	1.61628	2.87592	0	expressed protein
LOC_Os01g23990	1.61593	-1.14991	0	expressed protein
LOC_Os05g10690	1.61397	2.10637	0.965822	MYBR2
LOC_Os04g45520	1.61151	0	1.44254	integral membrane protein
LOC_Os03g08840	1.61129	0	0	expressed protein
LOC_Os07g40040	1.60839	0	0	expressed protein
LOC_Os11g24070	1.60617	0	0	nonspecific lipid-transfer protein 1 precursor
LOC_Os01g67420	1.60042	4.08532	0.795068	triacylglycerol lipase
LOC_Os11g29780	1.60026	0.737469	0.592755	plant-specific domain TIGR01627 family protein
LOC_Os02g46610	1.59982	0.917802	0	expressed protein
LOC_Os03g21650	1.59899	0.74707	0	expressed protein
LOC_Os08g27050	1.59742	2.75078	0	expressed protein
LOC_Os01g33000	1.5954	1.82359	0	expressed protein
LOC_Os02g49760	1.59465	1.74276	0	potassium transporter 8
LOC_Os01g29180	1.59397	2.77885	0	expressed protein
LOC_Os01g73170	1.59356	3.33097	0	peroxidase 12 precursor
LOC_Os06g45060	1.59329	2.81995	0	expressed protein
LOC_Os12g41680	1.59257	3.38148	0	NAC domain-containing protein 21/22
LOC_Os05g18470	1.59225	2.5569	0.616456	transporter-like protein
LOC_Os03g50870	1.58743	0.856237	0	expressed protein
LOC_Os11g33090	1.58704	1.88733	0.704981	amidase
LOC_Os02g26700	1.58523	-1.84935	0	cation transport protein chaC
LOC_Os07g07050	1.58459	-1.3922	0	abscisic-aldehyde oxidase
LOC_Os03g12160	1.58389	1.06708	0	protein binding protein
LOC_Os01g52260	1.58263	2.91451	0	serine acetyltransferase 3, mitochondrial precursor
LOC_Os03g45390	1.5818	1.98337	0	glucan endo-1,3-beta-glucosidase 5 precursor
LOC_Os01g10140	1.57945	0	0	RNA-directed RNA polymerase
LOC_Os03g49430	1.57943	0	0	pre-mRNA-splicing factor 18
LOC_Os04g45470	1.57837	0.616466	0	vacuolar processing enzyme, beta-isozyme precursor
LOC_Os08g43190	1.57268	1.03801	0	sorbitol dehydrogenase
LOC_Os10g07229	1.56978	0	0	alcohol dehydrogenase 2
LOC_Os05g43390	1.56706	5.66205	0	signal recognition particle 54 kDa protein 2
LOC_Os12g11990	1.56697	0	0.609568	expressed protein
LOC_Os01g69920	1.56675	1.41194	0.745642	histidine kinase 2
LOC_Os12g09540	1.56463	0	0	phosphoribosylamine--glycine ligase
LOC_Os08g09310	1.56412	1.04664	0	hypothetical protein
LOC_Os04g48260	1.55861	2.8894	0	zinc finger, C3HC4 type family protein
LOC_Os02g50340	1.5583	1.16429	0	MAC/Perforin domain containing protein
LOC_Os01g11960	1.55817	0	0	histone-lysine N-methyltransferase ATX5
LOC_Os01g62970	1.55806	3.03971	1.6327	expressed protein
LOC_Os11g01880	1.5564	2.00032	0	conserved hypothetical protein
LOC_Os01g15000	1.55313	3.60285	0	triacylglycerol lipase
LOC_Os08g04440	1.55295	0.856432	0	nucleolin
LOC_Os06g03930	1.55291	3.23634	0	cytochrome P450 86A1
LOC_Os02g28720	1.55226	1.30597	0	spotted leaf protein 11
LOC_Os09g31482	1.55096	1.08812	0	splicing factor U2af 38 kDa subunit
LOC_Os08g36790	1.55064	1.95807	0	bZIP transcription factor ABI5
LOC_Os02g32590	1.55033	0	0	heat shock factor protein 2
LOC_Os12g08260	1.54982	1.88438	0	pyruvate dehydrogenase E1 component, alpha subunit
LOC_Os07g39590	1.54868	0.687558	0	spotted leaf protein 11
LOC_Os04g58890	1.54808	0	0	expressed protein
LOC_Os01g03730	1.54775	4.36355	0	nuclease PA3
LOC_Os04g37490	1.54743	3.86186	0	NAD(P)H-dependent oxidoreductase
LOC_Os04g49680	1.54332	0	0.839749	expressed protein
LOC_Os12g05420	1.54229	1.42991	0	calmodulin binding protein
LOC_Os01g73250	1.54111	0	0	bundle sheath cell specific protein 1
LOC_Os07g48160	1.54092	3.5033	0.495675	alpha-galactosidase precursor
LOC_Os01g12720	1.53662	0	0	receptor protein kinase PERK1
LOC_Os04g44300	1.53621	2.44378	0
LOC_Os03g19400	1.53552	0	0	expressed protein
LOC_Os07g42700	1.53504	0	0	paramyosin
LOC_Os01g08700	1.53303	0	0	GIGANTEA protein
LOC_Os04g35790	1.53302	0	0	expressed protein
LOC_Os01g71380	1.53293	0	0	glucan endo-1,3-beta-glucosidase GII precursor
LOC_Os05g44050	1.53249	2.43295	0	ras-related protein Rab7
LOC_Os01g54890	1.53218	0	0	ethylene-responsive transcription factor 2
LOC_Os03g59450	1.53202	1.45582	0	carbohydrate transporter/ sugar porter/ transporter
LOC_Os06g06490	1.53144	0	0	U-box domain containing protein
LOC_Os02g13300	1.52816	1.85155	0	Grave disease carrier protein
LOC_Os04g53780	1.52738	0	0	leucoanthocyanidin reductase
LOC_Os05g42080	1.52733	1.30015	1.01524	hypothetical protein
LOC_Os04g54230	1.52688	1.17016	0.855979	wound-induced protein
LOC_Os08g02070	1.52635	0	1.5999	MADS-box transcription factor 26
LOC_Os05g04550	1.52604	1.42837	0	CBL-interacting serine/threonine-protein kinase 1
LOC_Os05g15770	1.52512	2.85362	0	xylanase inhibitor protein 2 precursor
LOC_Os02g38574	1.5225	0	0.835378	EMB2423
LOC_Os03g05900	1.52226	4.55706	0	monooxygenase
LOC_Os01g42090	1.52088	1.95944	0	seven-transmembrane-domain protein 1
LOC_Os04g45834	1.52058	0	0	expressed protein
LOC_Os03g08970	1.51868	0	0	expressed protein
LOC_Os01g09220	1.51861	0	0
LOC_Os03g62620	1.5178	1.04114	0	salt tolerance protein
LOC_Os03g08550	1.5176	1.36878	0.82409	leucine-rich repeat transmembrane protein kinase 2
LOC_Os04g49550	1.51657	1.33661	0	RING-H2 finger protein ATL2A
LOC_Os03g53200	1.5165	3.10419	0	calmodulin
LOC_Os01g37470	1.51562	1.38133	0	asp/Glu racemase
LOC_Os01g71624	1.51386	4.10655	1.12932	expressed protein
LOC_Os02g49860	1.51193	4.49279	1.21091	ABA induced plasma membrane protein PM 19
LOC_Os01g32364	1.51156	2.34693	1.63981	non-cyanogenic beta-glucosidase precursor
LOC_Os02g10740	1.51023	0	0	calcium-binding mitochondrial carrier F55A11.4
LOC_Os07g46630	1.50859	0	0	deaminase
LOC_Os06g07560	1.50762	0	0	calcium ion binding protein
LOC_Os01g13425	1.50636	2.62939	0
LOC_Os07g07470	1.4987	1.18671	0	3-methyl-2-oxobutanoate dehydrogenase
LOC_Os11g05470	1.49538	5.69994	0	RCN1 - Rice Centroradialis-like1 homogous to Arabidopsis TFL1 gene
LOC_Os03g31550	1.49468	2.27917	0.501033	xanthine dehydrogenase/oxidase
LOC_Os09g30474	1.49466	1.8914	0.801595	lipid binding protein
LOC_Os08g38890	1.49436	1.62867	0	expressed protein
LOC_Os08g01780	1.49219	1.27565	0	OsIAA25 - Auxin-responsive Aux/IAA gene family member
LOC_Os10g39090	1.49212	2.46458	0	hydrolase
LOC_Os05g25920	1.49134	4.10309	0	expressed protein
LOC_Os03g30950	1.49102	4.16987	-0.947818	acyl-desaturase, chloroplast precursor
LOC_Os02g26210	1.49	1.39917	-0.690237	flowering promoting factor-like 1
LOC_Os02g37180	1.48921	2.47837	0	expressed protein
LOC_Os03g58010	1.48712	1.2255	0.456403	N-acetyltransferase
LOC_Os03g10220	1.48671	0	0	DNA-3-methyladenine glycosylase I
LOC_Os03g51390	1.48323	2.66921	0	expressed protein
LOC_Os03g31510	1.48282	0	0	cystatin
LOC_Os01g55270	1.48225	0	0	calcyclin-binding protein
LOC_Os03g07880	1.48044	0	0	nuclear transcription factor Y subunit A-3
LOC_Os01g07120	1.47916	2.59466	0	dehydration-responsive element-binding protein 2A
LOC_Os09g21180	1.47785	3.39785	0.983638	homeodomain leucine zipper protein CPHB-5
LOC_Os04g37880	1.47744	0	0.48914	expressed protein
LOC_Os01g41220	1.4773	1.87252	0.541586	expressed protein
LOC_Os08g23140	1.47591	0	0	expressed protein
LOC_Os07g11300	1.47577	3.53252	0	expressed protein
LOC_Os09g13940	1.4744	0	0	AP2 domain containing protein
LOC_Os09g37330	1.4739	0	0	OsSAUR39 - Auxin-responsive SAUR gene family member
LOC_Os03g30300	1.47233	0	0	6-phosphogluconolactonase
LOC_Os03g48710	1.47228	3.0483	0	expressed protein
LOC_Os03g56860	1.47179	3.41165	0	expressed protein
LOC_Os02g09050	1.47017	2.26958	0.87293	expressed protein
LOC_Os06g10280	1.46983	0.917455	0.783004	AAPT1
LOC_Os09g33690	1.46953	1.67223	0.662261	cyanogenic beta-glucosidase precursor
LOC_Os03g45370	1.46762	0	0.691889	K-exchanger-like protein
LOC_Os06g10530	1.46716	4.77759	0	expressed protein
LOC_Os10g40020	1.46551	2.39521	0	WW domain-containing oxidoreductase
LOC_Os07g02710	1.46511	1.45709	0.573207	expressed protein
LOC_Os02g39930	1.46481	1.1635	0	OsTIL-1 - Oryza sativa Temperature-induced lipocalin-1
LOC_Os03g60120	1.46245	1.08252	0	DNA binding protein
LOC_Os01g73110	1.46028	1.46343	1.08721	expressed protein
LOC_Os01g47570	1.45627	0	0	expressed protein
LOC_Os07g38170	1.4553	0	0.509323	DNA binding protein
LOC_Os05g38830	1.45478	2.51959	0.626567	thyroid receptor-interacting protein 12
LOC_Os12g04204	1.45461	1.06412	0	expressed protein
LOC_Os06g41360	1.45423	2.81342	0	ribose-phosphate pyrophosphokinase 2
LOC_Os03g56660	1.45059	0	0	expressed protein
LOC_Os03g11550	1.45029	1.77041	0	expressed protein
LOC_Os06g44140	1.45008	0	0	transmembrane 9 superfamily protein member 4
LOC_Os12g02050	1.44848	0	0	expressed protein
LOC_Os11g40540	1.4476	0.64763	0	sugar transporter
LOC_Os03g59360	1.44592	1.62368	0.525014	remorin
LOC_Os08g35630	1.44517	2.59018	0.661761	MTD1
LOC_Os04g34600	1.44109	0.877724	-0.853789	ABA/WDS induced protein
LOC_Os02g09840	1.44079	1.46228	0	calcium ion binding protein
LOC_Os09g39770	1.4406	1.84754	0	C2 domain containing protein
LOC_Os03g17800	1.43922	2.39912	0	phosphatidylinositol transfer protein alpha isoform
LOC_Os03g22680	1.43892	3.34541	0	RING finger and CHY zinc finger domain-containing protein 1
LOC_Os05g05030	1.43783	0	0	expressed protein
LOC_Os06g01230	1.43718	1.00832	0	nam-like protein 1
LOC_Os06g06050	1.43685	1.05809	0	F-box/LRR-repeat MAX2
LOC_Os03g18490	1.43646	3.05755	0	RPGR
LOC_Os06g21330	1.436	0	0	protein binding protein
LOC_Os02g32450	1.43586	2.99898	0	expressed protein
LOC_Os04g56790	1.43448	1.60495	0	TLD family protein
LOC_Os01g70950	1.43418	1.02428	0.80403	sperm protein SSP411
LOC_Os04g51430	1.43416	0.686186	0
LOC_Os09g33530	1.43379	4.36862	0	acyltransferase/ catalytic
LOC_Os03g15890	1.43129	1.28161	0	arginine/serine-rich splicing factor RSP41
LOC_Os10g01110	1.42896	1.36237	0	serine carboxypeptidase 1 precursor
LOC_Os05g03070	1.42845	0	0.892644	organic anion transporter
LOC_Os09g09944	1.42633	2.24371	0	expressed protein
LOC_Os11g19100	1.42362	1.55114	0.525145
LOC_Os04g51880	1.42287	1.49706	0	galactokinase
LOC_Os03g38500	1.42178	1.28804	0	expressed protein
LOC_Os02g48184	1.42077	2.35853	0	expressed protein
LOC_Os12g29740	1.41595	5.35234	0.77356	expressed protein
LOC_Os05g45750	1.41586	0	0	ATP-dependent Clp protease ATP-binding subunit clpX
LOC_Os07g46990	1.41289	1.91464	0	superoxide dismutase 2
LOC_Os11g04954	1.41215	0	0	meiotic recombination protein DMC1
LOC_Os02g08490	1.41112	0	0	chaperone clpB 1
LOC_Os06g48700	1.41018	1.59716	0	expressed protein
LOC_Os07g43390	1.40913	1.42636	0	4-alpha-glucanotransferase, chloroplast precursor
LOC_Os12g06464	1.4071	1.55659	0.498888	expressed protein
LOC_Os01g35990	1.40691	1.45612	0.999236	expressed protein
LOC_Os04g57810	1.40669	2.83646	0	expressed protein
LOC_Os06g46060	1.40511	0.869387	0	expressed protein
LOC_Os01g56300	1.40488	1.51959	0	expressed protein
LOC_Os08g07390	1.40419	1.47224	0.62776	mla1
LOC_Os02g07930	1.403	3.10081	0.674228	B-box zinc finger family protein
LOC_Os07g33280	1.40267	3.72037	0	expressed protein
LOC_Os10g37210	1.40126	2.05772	0.456772	electron transfer flavoprotein-ubiquinone oxidoreductase,mitochondrial precursor
LOC_Os08g23150	1.39992	1.63245	0	indole-3-glycerol phosphate synthase, chloroplast precursor
LOC_Os03g61140	1.39781	1.41818	0	expressed protein
LOC_Os10g28680	1.39765	0	1.51065	expressed protein
LOC_Os11g02660	1.39555	0	0.629156	catalytic/ hydrolase
LOC_Os01g04590	1.39528	0	0	expressed protein
LOC_Os10g35670	1.39422	2.26108	0	RNA-binding protein
LOC_Os11g05990	1.39318	2.66152	0	digalactosyldiacylglycerol synthase 1
LOC_Os04g12980	1.39057	1.89411	0	indole-3-acetate beta-glucosyltransferase
LOC_Os07g26100	1.39027	0.944746	0.745173	expressed protein
LOC_Os05g48416	1.38887	2.11023	0.47923	expressed protein
LOC_Os04g57760	1.38869	0	0	expressed protein
LOC_Os07g29330	1.3886	1.51236	0	serine/threonine-protein kinase CTR1
LOC_Os08g41420	1.38743	1.62807	0	expressed protein
LOC_Os05g36190	1.3864	0.965562	0	tubby-like protein
LOC_Os03g45720	1.38634	1.26963	0	lactoylglutathione lyase
LOC_Os05g31620	1.38624	3.3646	0	polcalcin Jun o 2
LOC_Os01g09540	1.38522	0	0	stem 28 kDa glycoprotein precursor
LOC_Os05g23398	1.38505	0	0	expressed protein
LOC_Os08g36410	1.38437	0	0	clathrin assembly protein
LOC_Os03g15340	1.38238	0	0	chemocyanin precursor
LOC_Os12g05180	1.38045	0	0	expressed protein
LOC_Os06g46950	1.38004	0	0.930468	EF-hand Ca2+-binding protein CCD1
LOC_Os07g38290	1.37886	0	0	copper ion binding protein
LOC_Os05g09410	1.3769	-2.24601	0	histidine-containing phosphotransfer protein 4
LOC_Os03g59320	1.37635	2.38159	0	expressed protein
LOC_Os03g60560	1.37544	2.86789	0	ZFP16-2
LOC_Os10g39220	1.37384	2.80842	0	tobamovirus multiplication 3
LOC_Os11g12530	1.37241	0	0	receptor-like protein kinase 5 precursor
LOC_Os07g46950	1.37178	2.14089	0.602498	altronate dehydratase
LOC_Os03g09090	1.37025	2.6877	0	expressed protein
LOC_Os06g06014	1.36987	0.674624	0.48332	expressed protein
LOC_Os08g38990	1.36938	1.19034	0	OsWRKY30 - Superfamily of rice TFs having WRKY and zinc finger domains
LOC_Os02g43906	1.36937	1.63291	0	diacylglycerol kinase
LOC_Os07g48630	1.36724	2.20265	0.6619	ETHYLENE-INSENSITIVE3-like 1 protein
LOC_Os01g73300	1.36594	1.08468	0	VAMP-like protein YKT62
LOC_Os09g22440	1.36537	1.22022	0	expressed protein
LOC_Os05g46220	1.36443	2.39941	0	ADP/ATP translocase 2
LOC_Os01g16430	1.36333	1.3559	0	multidomain cystatin
LOC_Os03g12230	1.36309	0	0.492665	caleosin
LOC_Os03g17690	1.36158	0	0	OsAPx1 - Cytosolic Ascorbate Peroxidase encoding gene
LOC_Os01g21160	1.36076	2.07548	0.482673	dihydrolipoyllysine-residue acetyltransferase component of pyruvatedehydrogenase complex
LOC_Os10g36950	1.36049	1.27018	0	expressed protein
LOC_Os05g46395	1.36018	1.55247	0
LOC_Os07g49480	1.35963	1.45702	0	expressed protein
LOC_Os10g37110	1.35943	1.83308	0.909807
LOC_Os07g41280	1.35912	3.0854	0	6-phosphogluconolactonase
LOC_Os08g35620	1.3561	1.14393	0	RSH2
LOC_Os01g38990	1.35324	0	0	Grave disease carrier protein
LOC_Os01g14510	1.35232	0	0	BRASSINOSTEROID INSENSITIVE 1 precursor
LOC_Os12g02390	1.35069	1.76278	0	vacuolar sorting receptor 1 precursor
LOC_Os09g28840	1.35055	0	0	serine carboxypeptidase family protein
LOC_Os05g38270	1.34774	0	-0.928232	expressed protein
LOC_Os06g12530	1.34732	1.36044	0	nuclear migration protein nudC
LOC_Os08g37730	1.34348	0	0	helix-loop-helix-like protein
LOC_Os02g43820	1.34258	3.13325	0.664555	AP2 domain containing protein
LOC_Os06g45610	1.33984	0	0	expressed protein
LOC_Os01g07200	1.33888	1.78862	0	nuclease
LOC_Os01g57840	1.33758	-1.30795	0	expressed protein
LOC_Os03g16874	1.33525	0	0	expressed protein
LOC_Os06g12030	1.3348	3.17291	0	electron transporter
LOC_Os04g34250	1.33337	-2.06593	0.435219	serine/threonine-protein kinase receptor precursor
LOC_Os07g23120	1.33244	0	-0.92287	expressed protein
LOC_Os11g09680	1.33202	0	0.568376	expressed protein
LOC_Os07g36450	1.33166	0	0	expressed protein
LOC_Os03g49190	1.33002	0	0	oleosin 18 kDa
LOC_Os03g02260	1.32795	1.42324	0.479616	heat shock 70 kDa protein, mitochondrial precursor
LOC_Os10g38470	1.32765	6.49954	0.93923	glutathione S-transferase GSTU6
LOC_Os08g31140	1.32502	2.1116	0	metal ion binding protein
LOC_Os11g34350	1.32474	0	0	ATP-binding cassette sub-family E member 1
LOC_Os03g59430	1.32339	-1.02491	0.471726	stachyose synthase precursor
LOC_Os12g36910	1.32277	0	0	calmodulin binding protein
LOC_Os04g52950	1.32247	0	0	nitrate-induced NOI protein
LOC_Os03g18270	1.32242	0	0.508237	expressed protein
LOC_Os03g33580	1.32232	2.49463	0	mitotic checkpoint protein BUB3
LOC_Os11g42790	1.32144	0	0	sodium/hydrogen exchanger 2
LOC_Os01g03340	1.32126	2.47385	0.88153	Bowman-Birk type bran trypsin inhibitor precursor
LOC_Os07g48500	1.32026	0	1.43097	stress responsive protein
LOC_Os03g55320	1.31989	1.87857	0	catalytic/ protein phosphatase type 2C
LOC_Os01g29804	1.31792	0.554543	0	expressed protein
LOC_Os01g10860	1.31646	0	0	expressed protein
LOC_Os02g54580	1.31535	0.750055	0	serine esterase family protein
LOC_Os04g40070	1.31494	1.2537	0.744651	GRAM domain containing protein
LOC_Os02g47200	1.31441	1.52659	0.593786
LOC_Os05g43230	1.3144	1.42075	0	cysteine proteinase RD21a precursor
LOC_Os03g22960	1.31389	0	0.726871	expressed protein
LOC_Os07g08950	1.31254	2.43384	0	D-2-hydroxyglutarate dehydrogenase, mitochondrial precursor
LOC_Os11g32260	1.30992	1.09618	0.869627	lysosomal alpha-mannosidase precursor
LOC_Os01g56070	1.30969	1.4647	0	RING finger protein 5
LOC_Os05g44922	1.30953	1.13932	0	6-phosphofructokinase
LOC_Os11g47453	1.30867	1.21162	0.484153	expressed protein
LOC_Os10g41490	1.30816	0.869488	0.624723	serine/threonine-protein kinase SAPK3
LOC_Os03g13810	1.3064	1.42629	0	expressed protein
LOC_Os05g08730	1.30633	1.28452	0	early fruit mRNA
LOC_Os01g70130	1.30628	0	0
LOC_Os11g36830	1.30593	0.767908	0	expressed protein
LOC_Os07g31550	1.3054	0	0.501228	expressed protein
LOC_Os12g25200	1.30488	3.76307	0	chloride channel protein CLC-a
LOC_Os01g08780	1.30446	0	0	type I inositol-1,4,5-trisphosphate 5-phosphatase CVP2
LOC_Os05g38710	1.30346	1.52954	0	lipin, N-terminal conserved region family protein
LOC_Os09g38130	1.30331	0	-0.653573	auxin Efflux Carrier family protein
LOC_Os04g44530	1.30264	1.86052	0	expressed protein
LOC_Os02g53700	1.30249	1.05074	0	expressed protein
LOC_Os12g43490	1.30128	3.44438	2.58563	alpha-amylase/trypsin inhibitor
LOC_Os03g57640	1.30092	3.06892	0	gibberellin receptor GID1L2
LOC_Os01g48680	1.30047	1.4915	0.452193	voltage-dependent calcium channel protein TPC1
LOC_Os05g44060	1.29882	0	1.41505	expressed protein
LOC_Os04g35490	1.29795	0	0	expressed protein
LOC_Os04g20330	1.29715	0	0	cytokinin-O-glucosyltransferase 1
LOC_Os09g25760	1.29592	1.53975	0	senescence-associated protein DH
LOC_Os05g04584	1.29481	0	0	3-N-debenzoyl-2-deoxytaxol N-benzoyltransferase
LOC_Os12g43640	1.29231	1.94805	0.697845	receptor-like protein kinase 5 precursor
LOC_Os10g21810	1.29115	1.62089	0	histidine kinase 3
LOC_Os03g31839	1.29092	1.2168	0
LOC_Os05g12640	1.29056	0	0	expressed protein
LOC_Os12g27440	1.29011	0	0.894016	expressed protein
LOC_Os12g29220	1.28846	2.5445	0	MTN3
LOC_Os09g20930	1.28836	1.09135	0	expressed protein
LOC_Os06g22390	1.28799	4.34095	0	expressed protein
LOC_Os06g41840	1.28768	3.83658	0	dihydroflavonol-4-reductase
LOC_Os06g19990	1.28722	1.05973	0	GPI-anchored protein
LOC_Os05g51630	1.28702	1.28711	0	HYP1
LOC_Os03g21060	1.28668	7.51377	0.968215	NAC domain transcription factor
LOC_Os01g02920	1.28659	3.05379	0	glycosyltransferase
LOC_Os01g34870	1.28591	1.84175	0	condensin complex subunit 2
LOC_Os01g56560	1.28407	1.34248	0	protein COQ10 A, mitochondrial precursor
LOC_Os01g74450	1.28105	-0.965236	0.534564	aquaporin TIP1.2
LOC_Os09g09930	1.28097	2.07716	0	heavy metal-associated domain containing protein
LOC_Os08g43170	1.27992	2.03985	0	hydroxymethylglutaryl-CoA synthase
LOC_Os05g04530	1.27989	1.53389	0	plant IF-like protein
LOC_Os01g40190	1.27886	2.12213	0	expressed protein
LOC_Os05g08044	1.27846	1.71975	0	expressed protein
LOC_Os05g33730	1.27669	0.975576	0.907436	gibberellin receptor GID1L2
LOC_Os10g31850	1.27514	1.49026	0	RING finger and CHY zinc finger domain-containing protein 1
LOC_Os03g14370	1.27495	1.47391	0	ACR8
LOC_Os06g49970	1.27413	3.1575	0	alpha-amylase isozyme C2 precursor
LOC_Os10g38820	1.27317	0	0	transcription factor RF2a
LOC_Os02g27000	1.27228	3.48405	0.64143	ATP binding protein
LOC_Os03g27250	1.27065	0	0	transferase, transferring glycosyl groups
LOC_Os07g35260	1.2698	-0.797325	0	serine/threonine kinase-like protein
LOC_Os01g62770	1.26948	0.836729	0	expressed protein
LOC_Os10g04380	1.26625	2.47347	0	conserved hypothetical protein
LOC_Os09g36770	1.26583	1.28541	0	calcium lipid binding protein-like
LOC_Os06g49430	1.26567	0	0	OsMPK17-1 - putative MAPK based on amino acid sequence homology
LOC_Os02g51890	1.26505	3.36197	0	RNA-binding region-containing protein 1
LOC_Os09g20480	1.26503	1.26317	0.530331	carbohydrate transporter/ sugar porter/ transporter
LOC_Os03g25750	1.26494	2.08511	0.504159	expressed protein
LOC_Os01g18400	1.26364	0	0	endochitinase 1 precursor
LOC_Os02g46210	1.26325	0	0.905821	expressed protein
LOC_Os01g48960	1.26188	2.21262	0	glutamate synthase, chloroplast precursor
LOC_Os07g27480	1.2614	0	0	ubiquinone biosynthesis protein ubiB
LOC_Os05g05800	1.25984	2.65161	0	transport inhibitor response 1 protein
LOC_Os01g62290	1.25966	0	0.671964	heat shock cognate 70 kDa protein
LOC_Os09g28210	1.25886	1.54706	2.32164	DNA binding protein
LOC_Os04g23580	1.2585	0	0	BGGP Beta-1-3-galactosyl-O-glycosyl-glycoprotein
LOC_Os03g42464	1.25848	2.4538	0.743887	expressed protein
LOC_Os03g60130	1.25791	1.49395	0	transcription elongation factor A protein 2
LOC_Os11g04104	1.25696	2.82178	0.876442	carbohydrate transporter/ sugar porter/ transporter
LOC_Os12g29570	1.25627	-0.850897	0	expressed protein
LOC_Os01g72009	1.25554	1.72565	0	expressed protein
LOC_Os03g59700	1.25548	0.768701	0	peptidyl-prolyl cis-trans isomerase H
LOC_Os01g13280	1.25304	2.10316	0	baculoviral IAP repeat-containing protein 6
LOC_Os09g04790	1.25293	1.51029	0	plastid-lipid-associated protein 2, chloroplast precursor
LOC_Os07g48450	1.25273	8.47546	0	NAC domain-containing protein 18
LOC_Os04g39900	1.25255	1.74556	0.629822	non-cyanogenic beta-glucosidase precursor
LOC_Os05g27090	1.25253	0.944364	0	expressed protein
LOC_Os06g40210	1.25145	3.17915	0.466832	expressed protein
LOC_Os03g12820	1.25111	4.81272	0	ATP8
LOC_Os07g29224	1.25082	0.943526	0	expressed protein
LOC_Os01g69910	1.25069	1.13491	0	calmodulin-binding transcription activator 4
LOC_Os01g20860	1.25032	1.33444	0	phospholipase D. Active site motif family protein
LOC_Os02g04650	1.25028	0	0	expressed protein
LOC_Os10g38040	1.2498	0	1.24891	lysM domain containing protein
LOC_Os04g10940	1.24931	0	0	expressed protein
LOC_Os09g28620	1.24926	0	0	gibberellin receptor GID1L2
LOC_Os09g25314	1.24781	1.46508	0	cytochrome c oxidase copper chaperone
LOC_Os01g53070	1.24775	1.00611	0	nucleoside-triphosphatase/ nucleotide binding protein
LOC_Os07g39280	1.24774	1.49577	0	integral membrane protein like
LOC_Os04g44830	1.24535	3.01362	0.401905	thioredoxin M-type 2, chloroplast precursor
LOC_Os08g30490	1.24395	0.947587	0	expressed protein
LOC_Os05g05020	1.24293	0	-0.790865	expressed protein
LOC_Os08g34740	1.2417	0	0	SGT1 protein
LOC_Os07g09400	1.23761	0	0	expressed protein
LOC_Os03g13240	1.23685	1.67685	0.59136	peptide transporter PTR2
LOC_Os04g43360	1.23528	-0.865116	0	beta-glucosidase, chloroplast precursor
LOC_Os01g53710	1.23444	0	0	protein-tyrosine phosphatase mitochondrial 1, mitochondrial precursor
LOC_Os11g18194	1.23421	0	0	cycloartenol synthase
LOC_Os05g42230	1.23195	1.6777	0.449225	ER6 protein
LOC_Os10g35480	1.2313	0.659374	0	lanC-like protein 2
LOC_Os06g08110	1.2301	0.866223	0.499855	nodulin-like protein
LOC_Os10g39680	1.22743	0	-0.601946	acidic endochitinase Q precursor
LOC_Os03g43930	1.22732	1.61044	0	class III HD-Zip protein 4
LOC_Os03g56540	1.22683	0	0	mitochondrial import inner membrane translocase subunit TIM14
LOC_Os02g06930	1.2265	0	0	serine/threonine-protein kinase receptor precursor
LOC_Os01g12820	1.22615	3.19454	0	harpin-induced protein
LOC_Os03g11900	1.22466	4.85627	0	sugar transport protein 8
LOC_Os03g20010	1.22449	0	0	NFU3
LOC_Os09g25500	1.2238	0.933822	0.464062	expressed protein
LOC_Os02g44770	1.22314	2.87301	0.531883	mechanosensitive ion channel family protein
LOC_Os01g50030	1.22254	0.865608	0.555143	phosphoethanolamine N-methyltransferase
LOC_Os01g70740	1.22175	1.31412	0	expressed protein
LOC_Os09g27080	1.22031	0	0	axi 1 like protein
LOC_Os09g38960	1.22005	1.46504	0	potassium transporter 11
LOC_Os06g07820	1.21832	1.99131	0	BSD domain containing protein
LOC_Os09g23350	1.2171	0.959617	0	ATTPS6
LOC_Os01g58380	1.21697	3.09798	0	3-hydroxybutyryl-CoA dehydrogenase
LOC_Os06g07600	1.21688	3.40332	0	alkaline alpha galactosidase 2
LOC_Os06g37150	1.21668	0	0	L-ascorbate oxidase precursor
LOC_Os03g21000	1.21546	1.79288	0	thioredoxin-like 1
LOC_Os02g12670	1.21489	0	0	ATP binding protein
LOC_Os01g02200	1.21458	1.97336	0	ubiquitin-protein ligase
LOC_Os04g48060	1.21436	0.848112	0	replication factor C subunit 4
LOC_Os09g38620	1.21417	0	0	NADPH--cytochrome P450 reductase
LOC_Os01g12210	1.21266	0	0	ALMT1
LOC_Os01g46080	1.21266	2.76889	0.688058	esterase precursor
LOC_Os05g46360	1.2122	1.54932	0	lysine decarboxylase-like protein
LOC_Os02g19470	1.21209	0	0	expressed protein
LOC_Os05g45840	1.21181	1.42555	0	GTP-ase activating protein for Arf containing protein
LOC_Os12g21789	1.20992	2.7151	0.604544	glycosyl hydrolase, family 43 protein
LOC_Os06g48510	1.20949	1.67826	0.602345	choline monooxygenase, chloroplast precursor
LOC_Os10g25010	1.20839	2.33433	0	caltractin
LOC_Os02g10310	1.20599	3.06029	0	fumarylacetoacetase
LOC_Os01g40420	1.20554	0.937528	0	AKIN gamma
LOC_Os05g11620	1.20497	0	0	expressed protein
LOC_Os01g61230	1.20452	0	0	dihydroflavonol-4-reductase
LOC_Os11g32240	1.20444	1.89788	0.44703	cytochrome P450 51
LOC_Os05g41780	1.20352	0	0	ethylene-responsive transcription factor 4
LOC_Os06g22060	1.2031	1.27826	0.696489	pyrophosphate--fructose 6-phosphate 1-phosphotransferase alpha subunit
LOC_Os10g40640	1.2029	0	0.599654	transferase, transferring glycosyl groups
LOC_Os12g43165	1.20208	0	0
LOC_Os01g50310	1.20181	0	0	VIP1 protein
LOC_Os03g18870	1.20161	0	0	chaperone protein dnaJ
LOC_Os08g40680	1.20066	4.95449	1.93368	xylanase inhibitor protein 2 precursor
LOC_Os01g58420	1.20054	0	0	ethylene-responsive transcription factor 4
LOC_Os02g55134	1.19896	1.41244	0	cytochrome c oxidase copper chaperone
LOC_Os02g41580	1.1985	1.9323	0	calcium-dependent protein kinase 2
LOC_Os05g48810	1.19823	0	0	dnaJ homolog subfamily B member 5
LOC_Os06g04780	1.19778	1.08199	0.564759	expressed protein
LOC_Os01g36630	1.1975	0	0	jumonji domain containing 4
LOC_Os09g28354	1.19698	0	0	heat shock factor protein 4
LOC_Os03g22620	1.19563	3.58046	0	terpene synthase 7
LOC_Os12g01550	1.19562	0	0	LOB domain protein 12
LOC_Os01g60309	1.19539	1.53858	0
LOC_Os02g19990	1.19479	1.56697	0	reticulon family protein
LOC_Os03g49730	1.19458	-0.919644	0	histone-lysine N-methyltransferase ASHR1
LOC_Os01g22600	1.19329	1.43235	-0.480322	expressed protein
LOC_Os01g48930	1.19306	1.10791	0	expressed protein
LOC_Os07g10860	1.19251	0	0	conserved hypothetical protein
LOC_Os08g25090	1.19207	-0.813869	0	grpE1
LOC_Os05g37190	1.19144	0	0	TRANSPARENT TESTA 1 protein
LOC_Os07g44410	1.18985	3.22577	0	WD40-like Beta Propeller Repeat family protein
LOC_Os05g06410	1.18938	1.31514	0	hypothetical protein
LOC_Os10g37340	1.18811	1.76503	0.507055	O-succinylhomoserine sulfhydrylase
LOC_Os08g37690	1.18724	4.45496	0	expressed protein
LOC_Os05g38264	1.18602	3.45243	0.539929	expressed protein
LOC_Os06g08390	1.18562	0.613433	0.594976	metallophosphoesterase
LOC_Os02g58150	1.18546	0	0	expressed protein
LOC_Os01g42140	1.18354	1.90928	0.560145	expressed protein
LOC_Os01g69830	1.18318	2.23031	0	teosinte glume architecture 1
LOC_Os02g16680	1.18182	2.16608	0	BZO2H2
LOC_Os09g29780	1.18169	0	0	expressed protein
LOC_Os07g49470	1.18139	1.44843	0	protein kinase APK1B, chloroplast precursor
LOC_Os06g07760	1.18125	2.00824	0	sulfiredoxin-1
LOC_Os12g24020	1.18123	1.7099	0	senescence-associated protein DIN1
LOC_Os05g25210	1.18059	1.51614	0	expressed protein
LOC_Os04g32980	1.18043	2.23933	0.642498	ubiquitin-protein ligase/ zinc ion binding protein
LOC_Os01g51330	1.17857	1.91895	0.688637	expressed protein
LOC_Os01g03050	1.17811	2.10041	0	fruit protein PKIWI502
LOC_Os01g24480	1.17806	1.76855	0	expressed protein
LOC_Os07g02460	1.17745	-2.85642	0.878355	expressed protein
LOC_Os05g12481	1.17651	2.41707	0	expressed protein
LOC_Os07g48350	1.17482	0.650398	0	expressed protein
LOC_Os02g42940	1.17475	2.42829	0	VAP27
LOC_Os12g34460	1.1746	0	0	auxin-binding protein 4 precursor
LOC_Os06g10200	1.17285	0	0.708207	uridylate kinase
LOC_Os01g12200	1.17258	0	-0.617524	expressed protein
LOC_Os03g11500	1.1724	0	0	expressed protein
LOC_Os01g22352	1.17214	1.8277	0	peroxidase 2 precursor
LOC_Os06g50220	1.17194	2.48901	0	expressed protein
LOC_Os02g50210	1.17119	0.851689	0	erwinia induced protein 2
LOC_Os01g51040	1.17106	1.27502	0	expressed protein
LOC_Os08g02700	1.17092	3.42208	0	fructose-bisphosphate aldolase cytoplasmic isozyme
LOC_Os01g63930	1.17027	0	0	cytochrome P450 94A2
LOC_Os10g41230	1.17024	-1.55388	0	homeobox-leucine zipper protein HAT1
LOC_Os06g12230	1.16858	0	0	TCP-domain protein
LOC_Os02g27400	1.16857	0.588135	0	F-box protein interaction domain containing protein
LOC_Os04g45480	1.16808	0	0	heat shock protein STI
LOC_Os03g64070	1.16719	0.815958	0	carboxy-lyase
LOC_Os05g50100	1.16582	0	0	expressed protein
LOC_Os11g09160	1.1643	0	0	B3 DNA binding domain containing protein
LOC_Os06g05440	1.16377	2.2177	0	expressed protein
LOC_Os11g04390	1.16281	0	0	heterogeneous nuclear ribonucleoprotein R
LOC_Os02g40840	1.16243	0	0	oxidoreductase
LOC_Os01g62610	1.16174	4.55955	0	FK506-binding protein 4
LOC_Os09g19890	1.1613	2.06573	0	expressed protein
LOC_Os03g29180	1.15958	0.651748	0	ubiquinone biosynthesis protein COQ9, mitochondrial precursor
LOC_Os06g09820	1.15938	0	1.43574	protein of unknown function containing protein
LOC_Os01g21410	1.15813	1.12081	0	expressed protein
LOC_Os05g33010	1.15806	1.74395	0.61487	dnaJ domain containing protein
LOC_Os02g35590	1.15757	1.35576	0	glutathione S-transferase zeta class
LOC_Os08g30520	1.15688	0.792135	0	expressed protein
LOC_Os01g04200	1.15613	1.42574	0	metallo-beta-lactamase superfamily protein
LOC_Os06g14400	1.156	2.6981	0	1-aminocyclopropane-1-carboxylate oxidase
LOC_Os04g55850	1.15512	4.85023	0	nuclease PA3
LOC_Os06g44200	1.15454	0.997851	0.709658	expressed protein
LOC_Os02g03560	1.1545	0.612839	0	expressed protein
LOC_Os05g26840	1.15369	0	0	nucleoside transporter
LOC_Os11g37980	1.15308	1.52668	0	transferase, transferring glycosyl groups
LOC_Os03g30570	1.15087	1.35089	0	RNA-binding protein
LOC_Os05g04150	1.14993	0.95666	0	expressed protein
LOC_Os04g51150	1.14983	3.42981	1.31311
LOC_Os01g26039	1.14939	0	0.479501	acyltransferase/ catalytic
LOC_Os06g30750	1.14923	1.17341	0	reticulon
LOC_Os05g34070	1.14922	2.21441	0.718546	nucleic acid binding protein
LOC_Os03g59530	1.14872	0.972251	0	protein Kinase-associated protein phosphatase
LOC_Os08g33150	1.14863	0.759769	0	odorant 1 protein
LOC_Os10g38870	1.14625	1.36092	0	metal ion binding protein
LOC_Os04g01740	1.146	0	1.03532	heat shock protein 82
LOC_Os11g48020	1.14453	0.849108	0.636522	C-4 methylsterol oxidase
LOC_Os10g38489	1.14433	3.52796	0.990602	glutathione S-transferase GSTU6
LOC_Os03g61710	1.14259	2.52691	0	galactokinase
LOC_Os01g37832	1.14258	0	0	thioredoxin family Trp26
LOC_Os06g37420	1.14223	0	0	histone deacetylase 11
LOC_Os06g02540	1.14122	0	0	expressed protein
LOC_Os08g08586	1.14089	0.786059	0	expressed protein
LOC_Os04g40840	1.14032	0	0	histone acetyltransferase ELP3
LOC_Os06g22080	1.14029	1.45796	0	diacylglycerol O-acyltransferase 1
LOC_Os05g50190	1.14006	3.77052	0.423358	ATP binding protein
LOC_Os11g10760	1.13945	3.20622	0	NBS-LRR disease resistance protein
LOC_Os12g41250	1.13886	0.913698	0.582221	methylcrotonoyl-CoA carboxylase subunit alpha, mitochondrial precursor
LOC_Os04g39020	1.13873	1.32441	0.513255	betaine-aldehyde dehydrogenase
LOC_Os04g10380	1.13865	1.29492	0.448516	expressed protein
LOC_Os08g33350	1.13767	0.814781	0	expressed protein
LOC_Os08g10480	1.13718	1.24226	0	copper chaperone
LOC_Os04g06520	1.13677	0	0	expressed protein
LOC_Os01g56850	1.13649	0	0	expressed protein
LOC_Os01g47490	1.13643	0.890188	0.580094	negatively light-regulated protein
LOC_Os01g34860	1.13565	1.64329	0	expressed protein
LOC_Os02g28040	1.13444	2.24678	0	triacylglycerol lipase
LOC_Os05g47700	1.13439	2.22645	2.37056	nonspecific lipid-transfer protein precursor
LOC_Os11g10780	1.13422	2.22994	0	ulp1 protease family protein
LOC_Os06g33200	1.13414	0	0	expressed protein
LOC_Os03g55870	1.13409	2.23052	0	expressed protein
LOC_Os04g52390	1.13377	1.41034	0	potassium transporter 11
LOC_Os03g45730	1.13279	0	0	zinc knuckle family protein
LOC_Os03g17700	1.13232	2.06013	0	OsMPK3 - putative MAPK based on amino acid sequence homology
LOC_Os06g03690	1.13111	1.34504	0	nucleic acid binding protein
LOC_Os02g31860	1.1304	0	0	expressed protein
LOC_Os05g41550	1.12891	0	0	expressed protein
LOC_Os10g35760	1.1286	0	0	tetratricopeptide-like helical
LOC_Os09g38772	1.12825	0.876123	0	mo-molybdopterin cofactor sulfurase
LOC_Os07g34570	1.12721	-0.636647	0	thiazole biosynthetic enzyme 1-1, chloroplast precursor
LOC_Os01g45990	1.12697	0	0	potassium channel AKT1
LOC_Os03g11840	1.12671	0.818789	0	expressed protein
LOC_Os08g40790	1.12639	1.38929	0	expressed protein
LOC_Os11g14950	1.12579	0	0	acetolactate synthase/ amino acid binding protein
LOC_Os06g12370	1.1251	0	-0.721211	OsFtsH6 - Oryza sativa FtsH protease, homologue of AtFtsH6
LOC_Os12g42150	1.1237	-1.18238	0	nucleotide binding protein
LOC_Os05g46460	1.12352	2.09088	0	catalytic/ hydrolase
LOC_Os07g49330	1.12262	1.16828	0.493152	phosphoinositide-specific phospholipase C
LOC_Os07g28400	1.12171	0	0	kinesin like protein
LOC_Os09g11450	1.12112	1.31261	0	sodium/hydrogen exchanger family protein
LOC_Os03g56390	1.12104	0	0	radical S-adenosyl methionine and flavodoxin domains 1 isoform 1
LOC_Os07g15500	1.12046	0.726699	0	OB-fold nucleic acid binding domain containing protein
LOC_Os03g11650	1.12046	0	1.16228	ATMAP70-2
LOC_Os06g43940	1.11968	1.41186	0.685085	expressed protein
LOC_Os04g58850	1.11961	2.95781	0.667764	harpin inducing protein
LOC_Os03g10750	1.1186	1.71511	0	CUE domain containing protein
LOC_Os02g54560	1.11684	-0.426979	0	pathogenesis-related protein PR-1 precursor
LOC_Os11g40610	1.1167	0	0	early flowering 4
LOC_Os02g48860	1.11659	1.63455	0	aspartic proteinase nepenthesin-2 precursor
LOC_Os07g08140	1.11598	-0.400196	0	heat shock factor protein HSF30
LOC_Os02g43150	1.1159	0.793978	0	GATA zinc finger family protein
LOC_Os04g31340	1.11579	1.85966	0	AKIN gamma
LOC_Os05g18730	1.11535	1.01437	0.872996	generative cell specific-1
LOC_Os11g01869	1.115	1.57519	0	RBP2 protein
LOC_Os04g57440	1.11373	2.1949	0	cysteine protease 1 precursor
LOC_Os02g10400	1.11369	0	0	expressed protein
LOC_Os03g07480	1.11366	1.24962	0	sucrose Transporter
LOC_Os05g05210	1.11336	1.82018	0.516521	LEC14B protein
LOC_Os01g64870	1.11296	1.03753	0	expressed protein
LOC_Os01g11110	1.11263	0.952496	0	14-3-3-like protein
LOC_Os06g42164	1.11218	1.35967	0	expressed protein
LOC_Os07g10130	1.11173	1.01627	0	squalene synthetase
LOC_Os03g26460	1.11105	0.916319	0	prostaglandin E synthase 3
LOC_Os03g51010	1.11103	2.10621	0	monoglyceride lipase
LOC_Os04g39489	1.11096	1.50423	0	AAP7
LOC_Os07g36600	1.11064	0	0	USP family protein
LOC_Os01g67510	1.11008	-1.45882	0	DNA repair protein recA homolog 3
LOC_Os08g01890	1.10893	0	0	expressed protein
LOC_Os05g30240	1.10866	-0.612392	0	EMB1796
LOC_Os05g50230	1.10849	0	0	expressed protein
LOC_Os02g55530	1.10804	0	0	neurochondrin family protein
LOC_Os01g64470	1.10771	3.00499	0	YLS9
LOC_Os09g21340	1.10674	1.48524	0	permease I
LOC_Os05g27350	1.10664	0	0	expressed protein
LOC_Os06g49640	1.10635	1.48572	0	uncharacterized protein UPF0114
LOC_Os06g45140	1.10454	-1.17821	-1.14173	light-inducible protein CPRF-2
LOC_Os11g45740	1.10399	4.5721	0	DNA binding protein
LOC_Os04g52840	1.10397	2.1922	0	serine/threonine-protein kinase receptor precursor
LOC_Os03g08624	1.10385	0.747401	0	dihydroflavonol-4-reductase
LOC_Os04g17050	1.10369	0.875538	0	glutaredoxin family protein
LOC_Os04g37710	1.10296	1.84365	0	expressed protein
LOC_Os01g37750	1.10292	3.0394	0	glutathione S-transferase GSTU6
LOC_Os03g14570	1.10277	0.875864	0	expressed protein
LOC_Os07g48870	1.10268	1.37517	0	typical P-type R2R3 Myb protein
LOC_Os04g48010	1.10202	2.63968	0.419478	signal transducer
LOC_Os11g30484	1.10178	0.636644	0	zinc finger protein 511
LOC_Os01g56380	1.10148	1.2626	0	tyrosine/DOPA decarboxylase 2
LOC_Os12g38100	1.10116	0	0	expressed protein
LOC_Os08g36450	1.1009	0	0	expressed protein
LOC_Os07g09680	1.10064	1.67917	0	ras-related protein ARA-3
LOC_Os04g24220	1.10064	0	0	OsWAK32 - OsWAK receptor-like protein kinase
LOC_Os03g25390	1.09949	1.37892	0	novel plant SNARE 11
LOC_Os02g48210	1.0993	2.06741	0	lectin-like protein kinase
LOC_Os11g32110	1.09821	0.787222	0	auxin response factor 2
LOC_Os02g09250	1.09726	1.85352	0	cytochrome P450 71D10
LOC_Os05g25260	1.09665	0.674421	0	AP2 domain containing protein
LOC_Os09g36680	1.09631	0	0	ribonuclease 3 precursor
LOC_Os01g28790	1.09516	0	0.495511	PRAS-rich protein
LOC_Os07g40290	1.09475	2.12456	0	indole-3-acetic acid-amido synthetase GH3.8
LOC_Os06g51084	1.09451	0	0	1,4-alpha-glucan branching enzyme, chloroplast precursor
LOC_Os09g24580	1.09445	1.69516	0	calmodulin-like protein
LOC_Os08g01740	1.0935	1.19045	0	protein transporter
LOC_Os04g43170	1.09257	0	0	caleosin 1
LOC_Os02g13510	1.0921	0.88959	0	receptor-like protein kinase 5 precursor
LOC_Os08g42420	1.0915	0	0	expressed protein
LOC_Os01g03750	1.09131	1.43481	0	expressed protein
LOC_Os05g38040	1.09117	0	0	expressed protein
LOC_Os04g08550	1.09103	0	0.888213	NAD(P)H-dependent oxidoreductase
LOC_Os04g21580	1.08994	1.12213	0
LOC_Os01g63230	1.08838	1.26677	0.501345	axi 1 like protein
LOC_Os03g02550	1.08794	1.59817	0	ATPP2-A13
LOC_Os06g45840	1.08785	1.10263	0	DNA binding protein
LOC_Os12g42850	1.08778	1.1312	0	high-affinity cationic amino acid transporter 1
LOC_Os08g40150	1.08736	1.03838	0	AT-hook protein 1
LOC_Os01g53670	1.08698	0.455371	0	clathrin binding protein-like
LOC_Os11g37230	1.08579	0	0	protein binding protein
LOC_Os01g53810	1.08549	0	0	transferrin receptor-like dimerisation domain containing protein
LOC_Os04g50790	1.0845	2.89244	0	nucleic acid binding protein
LOC_Os05g39070	1.08396	1.2953	0	NLI interacting factor-like phosphatase family protein
LOC_Os04g52090	1.08388	0	0	ethylene-responsive transcription factor 4
LOC_Os05g31140	1.08319	2.994	0	lichenase-2 precursor
LOC_Os01g43090	1.08284	-1.48913	0	auxin-induced protein PCNT115
LOC_Os04g31690	1.0827	0.92785	0	expressed protein
LOC_Os05g34050	1.08067	1.32081	0	DNA binding protein
LOC_Os04g33310	1.08045	0	-0.539539	expressed protein
LOC_Os06g50930	1.07774	1.01665	0	senescence-associated protein DIN1
LOC_Os03g03980	1.07607	0	0	erythrocyte binding protein
LOC_Os05g32850	1.07568	1.38673	0	hemolysin
LOC_Os04g55600	1.07551	1.13513	0	expressed protein
LOC_Os11g37950	1.07536	7.34797	0.712856	win2 precursor
LOC_Os08g36860	1.07506	-1.34557	0.853803	ent-kaurenoic acid oxidase 1
LOC_Os08g03430	1.07449	0	0	expressed protein
LOC_Os01g51380	1.07312	2.11648	0	vacuolar ATP synthase subunit B isoform 1
LOC_Os04g44890	1.07309	1.20192	0	tRNA-dihydrouridine synthase 2-like
LOC_Os07g10420	1.07304	4.0916	0.58654	expressed protein
LOC_Os02g37834	1.07238	0	0	expressed protein
LOC_Os01g12470	1.07214	1.47452	0	mitochondrial carrier protein CGI-69
LOC_Os01g65310	1.07088	1.1909	0	non-imprinted in Prader-Willi/Angelman syndrome region protein 1homolog
LOC_Os02g01100	1.0706	4.22173	0.904491	amino acid permease
LOC_Os03g36760	1.06873	1.63777	0	expressed protein
LOC_Os03g51240	1.06851	1.2012	0	glucan endo-1,3-beta-glucosidase 7 precursor
LOC_Os06g30970	1.06834	1.24284	0	ubiquitin-conjugating enzyme E2-17 kDa
LOC_Os09g28910	1.06833	2.42337	0	carbonic anhydrase, chloroplast precursor
LOC_Os03g54970	1.06723	0	0	expressed protein
LOC_Os02g27360	1.06652	3.56911	0	pepsin A
LOC_Os05g45020	1.0661	4.12287	0.601289	CCCH transcription factor
LOC_Os01g33420	1.06582	0	0.420215	alpha-galactosidase/ hydrolase, hydrolyzing O-glycosyl compounds
LOC_Os02g38580	1.06575	0	0.833135	protein phosphatase type-2C
LOC_Os09g26380	1.06568	0	0	alanine aminotransferase 2
LOC_Os03g07580	1.06567	0	0	PRE
LOC_Os06g47350	1.06544	0.699026	0	RNA polymerase I transcription factor
LOC_Os03g06350	1.06462	1.58457	0.890804	plant-specific domain TIGR01568 family protein
LOC_Os07g05570	1.06416	1.11395	1.07049	ERD4 protein
LOC_Os01g34080	1.06325	0	0	armadillo/beta-catenin-like repeat family protein
LOC_Os09g24954	1.06323	0	0	double-stranded RNA binding motif family protein
LOC_Os12g12370	1.06321	-0.519419	0	outer envelope protein
LOC_Os03g25770	1.06307	1.14251	0	splicing factor, arginine/serine-rich 2
LOC_Os05g39760	1.06306	1.51863	0	protein transporter
LOC_Os11g37730	1.06266	1.75697	0	glutathione S-transferase theta-1
LOC_Os03g16690	1.06129	0	0	oxysterol-binding protein homolog C2F12.05c
LOC_Os03g05440	1.06125	0	0	expressed protein
LOC_Os06g03980	1.06083	0.868851	0	expressed protein
LOC_Os10g05210	1.06033	0.710548	0	F-box domain containing protein
LOC_Os10g13810	1.05987	1.82129	0.442417	galactosylgalactosylxylosylprotein 3-beta-glucuronosyltransferase 3
LOC_Os01g04280	1.0593	0	0	calmodulin binding protein
LOC_Os07g14310	1.05908	0	0	expressed protein
LOC_Os04g34610	1.05708	0	0	expressed protein
LOC_Os01g04970	1.05683	1.29165	0	hypothetical protein
LOC_Os02g36150	1.05676	-1.23765	-1.08223	cytochrome P450 71D7
LOC_Os01g65650	1.05556	0	-0.520094	receptor-like protein kinase 5 precursor
LOC_Os09g26920	1.0554	0	0.57698	subtilisin-like protease precursor
LOC_Os10g39760	1.05515	1.05438	0	nucleotide binding protein
LOC_Os06g50230	1.05507	2.83648	0	expressed protein
LOC_Os07g44950	1.05501	1.93052	0	DNA binding protein
LOC_Os04g39160	1.05496	0.875421	0	RNA-dependent RNA polymerase homolog 1
LOC_Os03g11260	1.05484	1.12473	0	RING zinc finger protein-like
LOC_Os07g47090	1.05444	0.753685	-0.638898	expressed protein
LOC_Os08g06800	1.0542	0	0
LOC_Os08g24930	1.0536	0.996312	0	expressed protein
LOC_Os10g04620	1.05256	1.21972	0	catalytic/ hydrolase
LOC_Os01g73500	1.05114	1.529	0.594633	expressed protein
LOC_Os12g06020	1.05066	0.999593	0	dcp1-like decapping family protein
LOC_Os03g63060	1.04984	0.736195	0.736596	wiscott-Aldrich syndrome, C-terminal
LOC_Os05g41220	1.04965	0	0	SNF1-related protein kinase regulatory subunit beta-1
LOC_Os05g02970	1.04937	0	0	expressed protein
LOC_Os01g07950	1.04927	1.41724	0	OsGrx_S15.2 - glutaredoxin subgroup II
LOC_Os03g09920	1.04877	0	0	expressed protein
LOC_Os01g03310	1.04861	-3.24883	-2.23642	Bowman-Birk type bran trypsin inhibitor precursor
LOC_Os01g56470	1.0486	0.771692	-0.452858	mal d 1-associated protein
LOC_Os06g19630	1.04803	2.28235	0	steroid nuclear receptor, ligand-binding
LOC_Os06g48810	1.04733	0	0	cation transporter HKT1
LOC_Os12g08020	1.04724	0	0	hypothetical protein
LOC_Os10g26620	1.04656	1.47129	0	expressed protein
LOC_Os08g34790	1.04581	1.11765	-0.585566	4-coumarate--CoA ligase 2
LOC_Os04g55520	1.04562	0	0	dehydration responsive element binding protein
LOC_Os04g05010	1.04561	0	0.910185	CBS domain containing protein
LOC_Os12g44110	1.04509	1.09194	0.605836	ligA
LOC_Os05g50260	1.04503	4.47894	0	polygalacturonase precursor
LOC_Os01g06550	1.04495	0	0	protein shuttle craft
LOC_Os12g07640	1.04394	0	0.466131	myb-related protein Zm38
LOC_Os06g51260	1.04358	0	-0.946548	expressed protein
LOC_Os02g20950	1.04275	0	0	expressed protein
LOC_Os03g55100	1.04268	1.35051	0	cyclic nucleotide-gated ion channel 2
LOC_Os04g44810	1.04235	1.58152	0	syntaxin 81
LOC_Os01g58910	1.04231	0	0	nodulin-like protein
LOC_Os02g48820	1.042	0	0	uclacyanin-2 precursor
LOC_Os09g36520	1.04175	-1.38168	0.742891	ki1 protein
LOC_Os04g57380	1.0416	1.8312	0	acyl-protein thioesterase 1
LOC_Os01g70270	1.04121	0	0	auxin response factor 2
LOC_Os04g40090	1.04108	2.74716	0.615121	zinc finger, ZZ type family protein
LOC_Os04g53740	1.04007	2.7252	0	thioredoxin-like 4
LOC_Os05g35190	1.03975	2.26657	0	expressed protein
LOC_Os01g50050	1.03945	0	0	farnesyl pyrophosphate synthetase
LOC_Os02g01710	1.0393	0.693981	0.514591	expressed protein
LOC_Os10g05069	1.03892	1.38012	0.562156	lysosomal alpha-mannosidase precursor
LOC_Os01g11570	1.0384	0	0.459595	isoamyl acetate-hydrolyzing esterase
LOC_Os02g48190	1.03808	2.36179	0	expressed protein
LOC_Os02g41954	1.0371	1.86946	0	gibberellin 2-beta-dioxygenase 7
LOC_Os11g09864	1.03707	-1.18521	0	expressed protein
LOC_Os10g23204	1.03642	0	0	protein CutA, chloroplast precursor
LOC_Os05g04630	1.0363	1.65499	0
LOC_Os01g57710	1.0362	0	0	expressed protein
LOC_Os06g47840	1.03609	0	0	zinc finger protein 622
LOC_Os06g38764	1.03598	0	-0.703695	expressed protein
LOC_Os04g14790	1.03592	1.36591	0	glycerol-3-phosphate dehydrogenase, mitochondrial precursor
LOC_Os01g08370	1.03578	3.47932	0.463828	symbiosis-related disease resistance protein
LOC_Os08g01350	1.03498	1.46656	0	transmembrane protein 18
LOC_Os04g51770	1.03486	1.31122	0	expressed protein
LOC_Os02g09060	1.03391	0.893861	0	BRCA1-associated protein
LOC_Os11g40510	1.03373	0	0	nucleolysin TIAR
LOC_Os12g42730	1.03363	2.10656	0	mov34/MPN/PAD-1 family protein
LOC_Os01g71310	1.03355	0	0	cytokinin dehydrogenase 1 precursor
LOC_Os03g09840	1.03237	1.39227	0.664649	C2 domain containing protein
LOC_Os08g01490	1.03236	0	0	cytochrome P450 71C4
LOC_Os04g51900	1.03208	0	0	expressed protein
LOC_Os05g49020	1.03188	1.07064	0	60S ribosomal protein L18A
LOC_Os03g08800	1.03154	-0.737666	0	protein CutA, chloroplast precursor
LOC_Os01g12000	1.03076	0	-0.802789	expressed protein
LOC_Os08g37500	1.03075	1.50967	0	expressed protein
LOC_Os04g23550	1.03056	0	2.48408	DNA binding like
LOC_Os01g22370	1.03051	2.03371	0	peroxidase 1 precursor
LOC_Os03g04410	1.03038	2.21326	0	aconitate hydratase, cytoplasmic
LOC_Os03g49126	1.03038	0.793255	0	expressed protein
LOC_Os01g50450	1.03024	2.24303	0	expressed protein
LOC_Os10g30520	1.02948	1.82847	0	ras-related protein RHN1
LOC_Os08g35860	1.02941	0	0	cytokinin dehydrogenase 7
LOC_Os09g27330	1.02924	0.784074	0	expressed protein
LOC_Os03g27280	1.02902	2.11605	0	serine/threonine-protein kinase SAPK1
LOC_Os12g28270	1.02899	0	0	amidohydrolase family protein
LOC_Os06g40060	1.02887	2.60894	0.658631	acetylglucosaminyltransferase
LOC_Os02g56850	1.02843	1.97562	0	glutathione reductase, cytosolic
LOC_Os05g35110	1.0281	1.80268	0	F-box/LRR-repeat protein 2
LOC_Os07g09690	1.0279	0.957734	0	galactosyltransferase/ transferase, transferring hexosyl groups
LOC_Os06g44160	1.02757	3.08653	0	dnaJ protein
LOC_Os04g35070	1.02753	0.724986	0	expressed protein
LOC_Os01g53090	1.02712	1.78114	0.927588	pathogen-related protein
LOC_Os02g52670	1.02612	3.40269	0	ethylene-responsive element binding protein 2
LOC_Os12g43790	1.02541	1.22178	0	ocs element-binding factor 1
LOC_Os10g22860	1.02534	0	0	receptor kinase
LOC_Os02g43850	1.02464	1.6868	0	serine esterase family protein
LOC_Os02g35460	1.02446	0	0	conserved hypothetical protein
LOC_Os03g14050	1.02436	1.37826	0	thaumatin-like protein 1 precursor
LOC_Os03g52690	1.02434	1.82323	0	CBS domain protein
LOC_Os06g37640	1.02402	0	0	expressed protein
LOC_Os02g51300	1.02321	0.97674	0	protein BABY BOOM 2
LOC_Os01g15410	1.02319	1.8542	0	conserved hypothetical protein
LOC_Os04g58550	1.02234	0.980762	0	acyl-CoA-binding domain-containing protein 6
LOC_Os09g17580	1.02157	0.686972	0	expressed protein
LOC_Os01g34590	1.02157	1.81324	0	expressed protein
LOC_Os03g17730	1.02141	0	0	P-protein
LOC_Os01g56010	1.02124	0	1.01192	protein Z
LOC_Os01g20940	1.02071	1.3332	0	PHS1
LOC_Os01g06920	1.01927	2.67864	0	resistance protein SlVe1 precursor
LOC_Os01g63060	1.01827	2.73934	0	expressed protein
LOC_Os01g47540	1.01823	2.02867	0	CTD-phosphatase-like protein
LOC_Os03g47120	1.01762	1.48194	0	CBS domain containing protein
LOC_Os09g23150	1.01706	1.42029	0	monoglyceride lipase
LOC_Os02g31220	1.01679	1.35385	0	expressed protein
LOC_Os05g35140	1.0167	0.804111	0	seven-transmembrane-domain protein 1
LOC_Os05g36160	1.0164	2.49694	0	G-box-binding factor 4
LOC_Os06g44034	1.01632	2.1737	0	expressed protein
LOC_Os04g43750	1.01618	1.4786	0	adenosine kinase 2
LOC_Os03g10790	1.01585	0	0	fiber protein Fb38
LOC_Os10g02360	1.01575	0.828716	0	OsWAK98 - OsWAK receptor-like cytoplasmic kinase (OsWAK-RLCK)
LOC_Os02g40700	1.01551	-1.03872	0	enzyme of the cupin superfamily
LOC_Os09g25810	1.01519	-1.53288	0.806745	integral membrane protein DUF6 containing protein
LOC_Os01g58400	1.01445	0	0	protein binding protein
LOC_Os01g16870	1.01435	0	0	argonaute-like protein
LOC_Os04g44550	1.01329	1.93932	0	coiled-coil-helix-coiled-coil-helix domain-containing protein 4
LOC_Os02g55970	1.01277	1.27074	0	ANTH domain containing protein
LOC_Os09g30490	1.01199	0	0	EF hand family protein
LOC_Os10g26570	1.01165	1.40937	0	pyrophosphate--fructose 6-phosphate 1-phosphotransferase
LOC_Os02g35830	1.01075	1.0081	0.442606	expressed protein
LOC_Os03g07130	1.01028	1.06582	0	RING finger protein 13
LOC_Os03g21720	1.01027	0	0	vacuolar sorting receptor 1 precursor
LOC_Os01g52790	1.00972	2.40475	0	cytochrome P450 72A1
LOC_Os06g36080	1.00963	1.2447	0	kinesin motor domain containing protein
LOC_Os09g35790	1.00952	0	0	heat shock factor protein 7
LOC_Os01g54240	1.00885	0	0	nup85 Nucleoporin family protein
LOC_Os02g38392	1.00818	0	0	NBS-LRR disease resistance protein
LOC_Os01g53250	1.00698	0	0	NADPH reductase TAH18
LOC_Os08g37370	1.00695	0	0	mitochondrial 2-oxoglutarate/malate carrier protein
LOC_Os06g11860	1.0069	0	0	transcription factor DRE-binding factor 2
LOC_Os06g49940	1.00643	1.48835	0.564501
LOC_Os05g06500	1.00629	2.12051	0	USP family protein
LOC_Os05g10740	1.00625	1.01916	0	pollen-specific protein SF21
LOC_Os07g43290	1.0062	1.12442	0.786862	lipid binding protein
LOC_Os03g59180	1.0058	3.69502	0.930925	expressed protein
LOC_Os07g42260	1.00559	0.62346	0	proteasome subunit alpha type 6
LOC_Os11g05400	1.00557	1.09563	0.447064	expressed protein
LOC_Os02g44810	1.00518	0	0	tRNA pseudouridine synthase family protein
LOC_Os03g62580	1.00471	0	0	vacuolar protein sorting-associated protein VPS9
LOC_Os05g36000	1.0041	0	0	beta-hydroxyacyl-ACP dehydratase
LOC_Os01g07700	1.00378	1.86772	0	expressed protein
LOC_Os03g05110	1.00372	0	0	xyloglucan galactosyltransferase KATAMARI 1
LOC_Os02g48350	1.00324	2.71484	0	diacylglycerol O-acyltransferase 1
LOC_Os04g39440	1.00271	1.99723	0	ras-related protein Rab-2-B
LOC_Os01g24820	1.00239	1.15062	0	NB-ARC domain containing protein
LOC_Os05g27730	1.00187	0	0.5019	OsWRKY53 - Superfamily of rice TFs having WRKY and zinc finger domains
LOC_Os01g63354	1.00122	1.17738	0	ELM2
LOC_Os04g58020	1.0004	0.970394	0	DNA binding protein
LOC_Os01g40070	0.999851	0	0	expressed protein
LOC_Os04g36630	0.999655	0.800018	0	expressed protein
LOC_Os10g03690	0.999566	0.87544	0	F-box domain containing protein
LOC_Os05g02040	0.998555	-0.58063	0	DNA binding protein
LOC_Os07g07550	0.998506	0.834198	0	galactose-1-phosphate uridyl transferase-like protein
LOC_Os06g45100	0.998217	1.13176	0	cryptochrome 3
LOC_Os05g45730	0.997851	1.16615	0	NADH-ubiquinone oxidoreductase 20 kDa subunit, mitochondrial precursor
LOC_Os10g01470	0.996498	1.79866	0.570178	homeobox-leucine zipper protein HAT22
LOC_Os05g08990	0.996311	0	0	glutaminyl-tRNA synthetase
LOC_Os02g45110	0.996	0	0	N6-adenosine-methyltransferase MT-A70-like protein
LOC_Os10g39000	0.995949	0	0	expressed protein
LOC_Os05g09380	0.995786	0	0	AR791
LOC_Os07g09340	0.995298	1.52207	0	plasma membrane ATPase 1
LOC_Os01g06470	0.995152	1.48905	0	importin alpha-2 subunit
LOC_Os04g33040	0.994773	1.11016	0	alpha-amylase type B isozyme precursor
LOC_Os07g38430	0.994608	0	0	expressed protein
LOC_Os05g24880	0.994506	0	0	oxidoreductase/ zinc ion binding protein
LOC_Os05g23924	0.994174	1.97777	2.04271	hydrolase, hydrolyzing O-glycosyl compounds
LOC_Os05g46340	0.994033	2.90824	0	expressed protein
LOC_Os01g50410	0.993921	1.85719	0	mitogen-activated protein kinase kinase kinase 1
LOC_Os03g59070	0.993921	1.36094	0	phosphoric ester hydrolase
LOC_Os10g28640	0.993162	0	0	RIO1 family protein
LOC_Os11g14110	0.992862	0	0	rust resistance protein
LOC_Os01g09570	0.992667	1.67328	0	6-phosphofructokinase 2
LOC_Os01g49710	0.992541	2.03391	0	glutathione S-transferase GSTU6
LOC_Os12g02320	0.991532	1.25925	0	nonspecific lipid-transfer protein 1 precursor
LOC_Os01g71780	0.99129	0	-0.496541	nucleotide binding protein
LOC_Os01g73550	0.990996	-0.803949	-0.547573	mitochondrial-processing peptidase alpha subunit, mitochondrial precursor
LOC_Os07g19030	0.990778	0	0	protein translocase
LOC_Os09g27860	0.990567	0	0	expressed protein
LOC_Os06g36390	0.989886	3.19433	0	expressed protein
LOC_Os03g01190	0.989756	1.03465	0.432459	quinone oxidoreductase
LOC_Os10g12290	0.989658	-0.72201	0	expressed protein
LOC_Os03g06139	0.988718	0	0	ATPase, coupled to transmembrane movement of substances
LOC_Os11g14544	0.988713	0.978475	0	expressed protein
LOC_Os02g28830	0.988196	1.34146	0	UDP-N-acetylglucosamine--peptide N-acetylglucosaminyltransferase SEC
LOC_Os11g04180	0.987628	0	0	dual specificity protein phosphatase 12
LOC_Os02g11760	0.987512	3.07904	0	PDR5-like ABC transporter
LOC_Os11g47830	0.986774	0	0	serine/arginine-rich protein
LOC_Os07g49520	0.986749	1.52399	0	2-oxoglutarate dehydrogenase E1 component, mitochondrial precursor
LOC_Os01g48950	0.986747	0.905851	0	expressed protein
LOC_Os02g17380	0.98587	2.15675	0	expressed protein
LOC_Os05g39380	0.985607	0.873304	0	zinc finger, C3HC4 type family protein
LOC_Os08g42550	0.985173	1.57628	0	AP2 domain containing protein
LOC_Os02g54254	0.984514	3.67326	0.716168	alpha-aminoadipic semialdehyde synthase
LOC_Os01g41810	0.984395	3.40924	0.554548	cytochrome P450 72A1
LOC_Os02g10470	0.983701	3.3527	0	calcium ion binding protein
LOC_Os05g41760	0.983521	0	0	ethylene-responsive transcription factor 12
LOC_Os05g44300	0.983306	0	0	plant-specific domain TIGR01615 family protein
LOC_Os04g36600	0.981416	1.47459	0	expressed protein
LOC_Os04g50864	0.981088	0.908842	0	expressed protein
LOC_Os03g22730	0.980495	-0.837132	0	nucleolar protein NOP5
LOC_Os01g36950	0.980202	0	0	N-rich protein
LOC_Os01g12760	0.98019	2.18571	-0.481257	cytochrome P450 71A6
LOC_Os01g12270	0.979706	0	0	hypothetical protein
LOC_Os12g04990	0.979677	2.43264	0	AMP-binding protein
LOC_Os03g04940	0.979355	0	0	S-adenosylmethionine-dependent methyltransferase/ methyltransferase
LOC_Os11g32780	0.979049	0	0	expressed protein
LOC_Os01g06876	0.978666	0	0	Cf-2
LOC_Os04g13210	0.978073	2.41736	0.901456	multidrug resistance-associated protein 4
LOC_Os05g37880	0.978052	0	0	axi 1 like protein
LOC_Os04g01570	0.977307	1.0886	0.501491	enzyme inhibitor/ pectinesterase/ pectinesterase inhibitor
LOC_Os01g07590	0.97672	0	0	universal stress protein family protein
LOC_Os05g37250	0.97641	0	0	cytochrome P450 94A2
LOC_Os07g37640	0.976069	0	0	IKI3 family protein
LOC_Os08g41690	0.975801	0	0	expressed protein
LOC_Os01g51250	0.974791	0	0	Grave disease carrier protein
LOC_Os07g05370	0.974598	0	0	protein kinase
LOC_Os11g11020	0.973631	-0.565186	0	DAG protein, chloroplast precursor
LOC_Os08g44520	0.972863	1.51631	0	peptidyl-prolyl cis-trans isomerase-like 1
LOC_Os02g20380	0.972511	0.619613	0.786661	expressed protein
LOC_Os06g13560	0.97147	6.31848	0.810217	benzoate carboxyl methyltransferase
LOC_Os09g25150	0.971009	0	0	dihydroflavonol-4-reductase
LOC_Os05g46280	0.970713	0	0	EMB2752
LOC_Os04g42470	0.970115	1.85219	0.49227	regulatory subunit
LOC_Os02g03000	0.969851	0	0	division protein
LOC_Os03g32170	0.969164	0	0	progesterone 5-beta-reductase
LOC_Os02g10780	0.96884	0	0	IDS4-like protein
LOC_Os02g57380	0.968817	0	0	thioredoxin-like 8, chloroplast precursor
LOC_Os01g52720	0.967862	0	0	NADH dehydrogenase 1 alpha subcomplex, assembly factor 1
LOC_Os01g71000	0.967626	1.915	0	protein kinase APK1B, chloroplast precursor
LOC_Os04g48750	0.967519	1.46062	0.544529	3-oxo-5-alpha-steroid 4-dehydrogenase
LOC_Os07g02850	0.967393	2.54335	0	expressed protein
LOC_Os09g39960	0.967341	2.35646	0.572571	dynamin-related protein 1C
LOC_Os12g16720	0.967116	4.72438	1.11622	cytochrome P450 71A1
LOC_Os05g03540	0.966782	0	0	expressed protein
LOC_Os03g10080	0.966682	1.44494	0.58569	expressed protein
LOC_Os02g49980	0.966015	1.57905	0	ADP-ribosylation factor-like protein 8A
LOC_Os12g39160	0.965544	0	0	expressed protein
LOC_Os07g12560	0.96554	-0.897001	0	F-box domain containing protein
LOC_Os11g07940	0.965438	0.705978	0	expressed protein
LOC_Os02g05980	0.964995	0	0	phytosulfokine receptor precursor
LOC_Os02g43930	0.963993	1.28103	0	dnaJ protein homolog 2
LOC_Os06g15170	0.963501	1.59043	0	3-ketoacyl-CoA synthase
LOC_Os04g59580	0.96295	0.860468	0	protein binding protein
LOC_Os06g03750	0.962732	0.677671	0	methyltransferase
LOC_Os03g18080	0.961207	1.06158	0	recessive suppressor of secretory defect
LOC_Os01g58890	0.96061	0	0	cystatin-1 precursor
LOC_Os07g40790	0.960576	1.01883	0	dopamine responsive protein
LOC_Os04g49450	0.960142	2.001	0	expressed protein
LOC_Os03g21690	0.959801	1.23273	0.504456	TMEM87A protein
LOC_Os05g50280	0.959059	0	0	solute carrier family 2, facilitated glucose transporter member 8
LOC_Os07g39300	0.959058	1.31634	0	expressed protein
LOC_Os07g03070	0.958968	0	0	TPR Domain containing protein
LOC_Os01g53800	0.958509	0	-0.781517	dipeptidase
LOC_Os12g38170	0.958145	-1.96392	-0.583394	pathogenesis-related protein 5 precursor
LOC_Os01g64970	0.957681	1.51125	0	serine/threonine-protein kinase SAPK4
LOC_Os02g54780	0.957104	0	0.527024	protein CYPRO4
LOC_Os07g09010	0.956948	4.05361	0	nitrate and chloride transporter
LOC_Os01g62490	0.956699	2.85098	0	L-ascorbate oxidase precursor
LOC_Os04g33260	0.956274	0	0	expressed protein
LOC_Os08g29530	0.956268	0	0	RBP2 protein
LOC_Os12g18650	0.956064	1.66552	0	HECT domain and RCC1-like domain-containing protein 2
LOC_Os08g23754	0.955952	0.834891	0	expressed protein
LOC_Os10g34370	0.955688	0	0	expressed protein
LOC_Os05g39530	0.955258	0.592136	0	ribonuclease P/ ribonuclease
LOC_Os01g42530	0.954122	0.848493	0	GTP-binding nuclear protein Ran-2
LOC_Os06g51524	0.953215	1.18106	0	expressed protein
LOC_Os02g46460	0.952792	2.93887	0	peptide transporter PTR2
LOC_Os01g48250	0.951711	0.811788	0	F-box domain containing protein
LOC_Os06g39370	0.95126	1.69542	0	protein kinase Kelch repeat:Kelch
LOC_Os11g06040	0.951237	1.5026	0	PX domain containing protein
LOC_Os08g30020	0.951012	1.60076	0	expressed protein
LOC_Os01g04409	0.950564	1.10737	0	OsWAK1 - OsWAK receptor-like cytoplasmic kinase (OsWAK-RLCK)
LOC_Os03g55380	0.950467	1.18427	0.730481	prolyl 4-hydroxylase
LOC_Os04g02900	0.950249	3.90769	0	pyruvate dehydrogenase E1 component alpha subunit
LOC_Os06g07540	0.950192	1.44837	0	expressed protein
LOC_Os11g29870	0.949861	4.23878	0	OsWRKY72 - Superfamily of rice TFs having WRKY and zinc finger domains
LOC_Os01g72250	0.949778	1.64651	0	uridine 5-monophosphate synthase
LOC_Os01g53294	0.949744	1.27786	0	NADPH oxidase
LOC_Os09g31470	0.949482	1.65385	0	DNA binding protein
LOC_Os06g36070	0.949372	-0.767096	0	expressed protein
LOC_Os02g57050	0.949182	0.651353	0	diphthamide biosynthesis protein 1
LOC_Os03g39710	0.948058	2.00421	0	sugar carrier protein C
LOC_Os03g58390	0.947282	1.03003	0	protein binding protein
LOC_Os08g31980	0.946504	0	0	trehalose 6-phosphate synthase
LOC_Os01g59320	0.946497	1.33486	0	expressed protein
LOC_Os03g59760	0.945666	0.715408	0	RING finger protein 126
LOC_Os11g02464	0.945635	0.78073	0.506114	vacuolar sorting receptor 1 precursor
LOC_Os05g47830	0.945621	0	0.554077	expressed protein
LOC_Os02g49360	0.944485	0	0	tRNA (guanine-N(1)-)-methyltransferase
LOC_Os09g28580	0.944323	0	1.30666	expressed protein
LOC_Os02g17390	0.944153	2.83569	0	peroxisomal fatty acid beta-oxidation multifunctional protein
LOC_Os03g55776	0.94405	-1.4318	0	expressed protein
LOC_Os05g48660	0.943651	0.725871	0	ATP binding protein
LOC_Os02g16620	0.943415	1.36562	0	reticulon
LOC_Os07g14830	0.943397	1.49174	0	WD-repeat protein 39
LOC_Os07g24230	0.943251	-1.51705	0	folate/biopterin transporter family protein
LOC_Os03g14420	0.942887	0	0	cytochrome P450 76B1
LOC_Os02g52220	0.942814	0	0	ATP binding protein
LOC_Os02g49450	0.942054	1.39753	0	BSD domain containing protein
LOC_Os07g13600	0.941857	1.06896	0.900453	expressed protein
LOC_Os08g44390	0.941757	1.95297	0	grancalcin
LOC_Os12g43930	0.941603	0.706768	0	RING finger protein 5
LOC_Os06g19690	0.941406	1.24374	0	expressed protein
LOC_Os10g41480	0.941128	0.959911	0.984888	phospho-2-dehydro-3-deoxyheptonate aldolase 2, chloroplast precursor
LOC_Os12g29660	0.940932	0	0	ATP-dependent RNA helicase DRS1
LOC_Os01g35040	0.939463	1.3736	0	PRLI-interacting factor K
LOC_Os05g37660	0.938934	-1.89522	0	AER
LOC_Os08g25380	0.938809	1.34639	0.728426	serine/threonine-protein kinase BRI1-like 1 precursor
LOC_Os12g05690	0.938708	2.13713	0	expressed protein
LOC_Os01g14410	0.938694	0	-1.19653	early light-induced protein, chloroplast precursor
LOC_Os12g37970	0.938279	1.94338	0	MYB59
LOC_Os02g04660	0.937809	0	0	protein arginine N-methyltransferase 5
LOC_Os05g23940	0.937094	0	0	RNA polymerase II transcription factor/ transcription factor/ zinc ion binding protein
LOC_Os05g45040	0.93692	0.783462	0	F-box domain containing protein
LOC_Os01g45530	0.936882	0	0	single-stranded DNA-binding protein
LOC_Os02g55320	0.93676	2.26552	0.462991	two-component response regulator ARR18
LOC_Os03g62750	0.935734	1.1888	0	protein ARTEMIS, chloroplast precursor
LOC_Os03g51380	0.935578	1.50994	0	expressed protein
LOC_Os07g08300	0.935049	1.66132	0.85884	major facilitator superfamily antiporter
LOC_Os03g61790	0.934349	0	0	RNA 3-terminal phosphate cyclase-like protein
LOC_Os10g39640	0.934164	1.06899	0	expansin-like 3 precursor
LOC_Os08g44650	0.933809	1.2859	0	expressed protein
LOC_Os11g18830	0.933431	0	0	survival motor neuron containing protein
LOC_Os02g09600	0.932747	0	0	expressed protein
LOC_Os08g38880	0.932455	2.25367	0	WD-repeat protein-like
LOC_Os06g16370	0.93201	0	0.475624	zinc finger protein CONSTANS
LOC_Os01g36600	0.932009	0	0	expressed protein
LOC_Os07g06080	0.930801	-0.670604	0	D-amino acid oxidase
LOC_Os03g55270	0.930249	0.737482	0	tipA protein
LOC_Os03g51760	0.930228	0	0	F-box domain containing protein
LOC_Os09g35860	0.928374	1.42501	0	ras-related protein Rab11A
LOC_Os01g64560	0.927277	0	0	helix-loop-helix DNA-binding
LOC_Os05g33460	0.927081	0	0	mTERF family protein
LOC_Os04g40130	0.926773	0	0	rf1 protein, mitochondrial precursor
LOC_Os02g53410	0.926551	3.28369	0	expressed protein
LOC_Os09g19940	0.926458	0	0	nucleic acid binding protein
LOC_Os04g52500	0.926293	2.8249	0	lecithine cholesterol acyltransferase-like protein
LOC_Os09g27670	0.926088	0	0	hypothetical protein
LOC_Os10g35300	0.926014	0.861305	0	expressed protein
LOC_Os02g45920	0.925956	0	0	expressed protein
LOC_Os07g36820	0.925879	1.06334	0	uncharacterized Cys-rich domain
LOC_Os03g44620	0.925712	1.58579	0	dnaJ protein
LOC_Os06g14240	0.925584	-1.41339	0	17.4 kDa class I heat shock protein 3
LOC_Os06g24704	0.924656	2.27045	0	acyl-coenzyme A oxidase 2
LOC_Os06g33330	0.924495	0	0.567074	expressed protein
LOC_Os05g37520	0.924019	0	0.633888	expressed protein
LOC_Os03g09140	0.923757	3.32104	0	ras-related protein Rab-6A
LOC_Os02g14760	0.92357	1.89062	0	CID11
LOC_Os07g30300	0.923063	1.8249	0	rho-GTPase-activating protein 8
LOC_Os04g58640	0.922092	1.03288	0	cleavage and polyadenylation specificity factor 5
LOC_Os06g47150	0.921722	0.665864	0	auxin response factor 16
LOC_Os01g18290	0.921396	0	0.440486	basic helix-loop-helix dimerisation region bHLH
LOC_Os01g45470	0.921209	-0.710433	0	expressed protein
LOC_Os03g19680	0.92115	1.96496	0	3-hydroxybutyryl-CoA dehydratase
LOC_Os12g39400	0.9211	3.89342	0	zinc-finger protein 1
LOC_Os12g23780	0.920928	1.06882	0	expressed protein
LOC_Os01g13170	0.920402	1.06733	0	ubiquitin-conjugating enzyme E2
LOC_Os05g04360	0.919038	1.29852	0.496456	protein phosphatase 2C homolog 2
LOC_Os04g40910	0.918759	1.76386	0	F-box domain containing protein
LOC_Os01g64120	0.918627	5.01304	0.86985	ferredoxin-6, chloroplast precursor
LOC_Os09g26530	0.918568	1.00717	0	expressed protein
LOC_Os09g01640	0.918439	0.972129	0	CXIP4
LOC_Os05g46720	0.918421	0	0	phosphatidylinositol transfer-like protein III
LOC_Os03g05910	0.91765	0	0	monooxygenase
LOC_Os05g30140	0.917589	0.924222	0.857478	pre-mRNA-splicing factor SF2
LOC_Os08g30810	0.917348	1.27454	0	puromycin-sensitive aminopeptidase
LOC_Os06g21380	0.917057	1.77051	0	carboxyl-terminal-processing protease precursor
LOC_Os05g32530	0.916022	1.40699	0	mannosylglycoprotein endo-beta-mannosidase
LOC_Os05g43374	0.91598	-0.922358	0	expressed protein
LOC_Os12g38560	0.915939	0	0	expressed protein
LOC_Os03g25790	0.915612	5.16173	0.899806	glycosyl hydrolases family 17 protein
LOC_Os05g44580	0.915401	0	0	expressed protein
LOC_Os06g33880	0.915339	0	0	expressed protein
LOC_Os03g63870	0.914895	-1.05379	0.58474	expressed protein
LOC_Os06g12580	0.914863	1.11693	0	pro-resilin precursor
LOC_Os05g43780	0.914838	0	0	proline-rich protein precursor
LOC_Os03g17060	0.913662	0	0	RNA binding protein
LOC_Os03g05049	0.913358	0	0	expressed protein
LOC_Os06g14740	0.912956	1.24296	0	ketose-bisphosphate aldolases family protein
LOC_Os08g07430	0.912888	1.53058	0	expressed protein
LOC_Os09g31478	0.912501	4.6855	0.567437	auxin hydrogen symporter
LOC_Os03g13840	0.912137	0	0	ERD7
LOC_Os01g15640	0.912133	0	0	TIP
LOC_Os01g01360	0.912107	1.73453	0.49344	peptide transporter PTR2
LOC_Os07g17689	0.91135	0	0	expressed protein
LOC_Os03g51900	0.908439	0	0	ATP-dependent RNA helicase DDX56
LOC_Os10g34810	0.907064	0	0	expressed protein
LOC_Os12g36630	0.906584	0	0	fiber protein Fb19
LOC_Os03g15430	0.906422	1.17617	0	hydrolase/ protein serine/threonine phosphatase
LOC_Os02g47605	0.90489	0	0.605609
LOC_Os02g55430	0.903954	0	0	alginate regulatory protein AlgP
LOC_Os04g35880	0.903544	0	0.782189
LOC_Os06g41010	0.903376	0	0	zinc finger A20 and AN1 domains-containing protein
LOC_Os10g40050	0.902843	0	0	TPR Domain containing protein
LOC_Os03g18454	0.902726	0.524617	0.585345	gamma-interferon-inducible lysosomal thiol reductase precursor
LOC_Os06g06900	0.902632	0	0	helix-loop-helix DNA-binding domain containing protein
LOC_Os03g49464	0.901653	0	0	pentatricopeptide repeat protein PPR868-14
LOC_Os01g37790	0.901477	0	0	expressed protein
LOC_Os01g53130	0.901361	0.646188	0.8976	protein binding protein
LOC_Os07g39310	0.90084	0	0	zinc finger, C2H2 type family protein
LOC_Os10g14180	0.900509	0	0	expressed protein
LOC_Os02g47110	0.900437	0	0	ADP-ribosylation factor
LOC_Os09g33960	0.900339	0	0	expressed protein
LOC_Os02g03820	0.900229	0	0	expressed protein
LOC_Os05g24684	0.900186	0.919148	0	expressed protein
LOC_Os07g37680	0.900063	0.928416	0	expressed protein
LOC_Os03g10450	0.899893	0	0	ischemia/reperfusion inducible protein
LOC_Os06g50330	0.899893	0	0	senescence-associated protein 12
LOC_Os02g44500	0.899628	0	0	phospholipid hydroperoxide glutathione peroxidase
LOC_Os01g56490	0.899162	0	0	ubiquitin carboxyl-terminal hydrolase 21
LOC_Os01g59690	0.898431	0	0	F-box domain containing protein
LOC_Os05g46320	0.898192	1.25186	0	F-box domain containing protein
LOC_Os03g37130	0.897284	1.3346	0	purple acid phosphatase precursor
LOC_Os04g28210	0.897246	0	0.935895	verticillium wilt disease resistance protein
LOC_Os05g04940	0.897168	-0.830372	-0.609434	trmH family tRNA/rRNA methyltransferase
LOC_Os07g41260	0.896687	0	0	expressed protein
LOC_Os05g50810	0.896478	0	0	calcium-dependent protein kinase, isoform 2
LOC_Os01g52230	0.896416	-1.41224	-1.72772	phosphatase phospho1
LOC_Os10g25210	0.895621	1.59544	0.612448	F-box protein interaction domain containing protein
LOC_Os12g29330	0.8954	2.56395	0	NAC domain-containing protein 71
LOC_Os12g16350	0.895163	0.831272	0	CHY1
LOC_Os07g37320	0.894489	0	-1.23119	sugar carrier protein C
LOC_Os09g34960	0.894442	2.08995	0	hydroxymethylglutaryl-CoA synthase
LOC_Os01g62650	0.893897	0.568733	0	nucleic acid binding NABP
LOC_Os04g35480	0.893785	0	0	expressed protein
LOC_Os01g52980	0.893755	1.14852	0	ribosomal RNA apurinic site specific lyase
LOC_Os09g28600	0.893511	1.08137	0	expressed protein
LOC_Os06g06810	0.892215	1.33674	0	membrane-bound transcription factor site 1 protease precursor
LOC_Os06g15390	0.891719	0	0.727631	acylphosphatase
LOC_Os05g46890	0.891485	1.70426	0	expressed protein
LOC_Os11g13810	0.891396	0	0	expressed protein
LOC_Os05g05100	0.891291	0	0	expressed protein
LOC_Os02g53994	0.891236	0	0.544364	expressed protein
LOC_Os09g20990	0.89117	3.08907	0.560847	trehalose 6-phosphate synthase
LOC_Os07g38160	0.890962	0.798603	0	expressed protein
LOC_Os01g62370	0.890904	1.05878	0	expressed protein
LOC_Os08g08420	0.89064	0	0	expressed protein
LOC_Os03g06390	0.890291	1.09405	0	expressed protein
LOC_Os03g04370	0.890074	2.59109	0	expressed protein
LOC_Os01g61400	0.889987	1.2321	0	expressed protein
LOC_Os04g01490	0.889776	0	0	protein binding protein
LOC_Os07g43310	0.88949	0	0	50S ribosomal protein L12-2, chloroplast precursor
LOC_Os01g52920	0.889437	1.42718	0	expressed protein
LOC_Os03g38540	0.889412	-2.38585	0	glutamate formiminotransferase
LOC_Os07g30980	0.889315	0	0	ATP binding protein
LOC_Os01g12670	0.889203	0	0	expressed protein
LOC_Os01g27520	0.889007	0	0	asparaginyl-tRNA synthetase, cytoplasmic 3
LOC_Os07g22840	0.888942	1.03937	0	anaphase-promoting complex subunit 11
LOC_Os09g28000	0.888786	1.40336	0	peptidase/ serine-type peptidase
LOC_Os03g11780	0.88827	1.0873	0	expressed protein
LOC_Os03g06240	0.888046	1.29074	0	YT521-B-like family protein
LOC_Os02g48840	0.887759	0	0	dual specificity protein phosphatase 4
LOC_Os05g46560	0.887145	0.700065	0	ran GTPase activating protein
LOC_Os03g57870	0.886962	0	0	replication factor C subunit 5
LOC_Os03g05720	0.886931	0	0	WD-repeat protein 3
LOC_Os05g48360	0.886518	-1.39874	0	MAC/Perforin domain containing protein
LOC_Os02g55550	0.886372	0	0	ubiquitin-protein ligase
LOC_Os01g41720	0.886003	0	0	conserved hypothetical protein
LOC_Os06g04000	0.885661	0.637284	0	peptidyl-prolyl cis-trans isomerase-like 3
LOC_Os07g43380	0.885238	1.31488	0	protein binding protein
LOC_Os03g55820	0.884759	1.26574	0	thiol disulfide interchange protein txlA
LOC_Os12g01930	0.884452	1.54025	0	expressed protein
LOC_Os03g38970	0.884374	0	0.625588	expressed protein
LOC_Os03g55530	0.884252	0	0	HLS1
LOC_Os10g33910	0.883721	1.04717	0	mitochondrial import inner membrane translocase subunit TIM16
LOC_Os07g04700	0.883151	0	0	MYB transcription factor
LOC_Os03g19250	0.88298	2.89771	0.632715	AMP-binding protein
LOC_Os07g18944	0.882789	0	0	expressed protein
LOC_Os12g18760	0.882547	1.48589	0	expressed protein
LOC_Os04g40700	0.881257	0	0	steroid nuclear receptor, ligand-binding
LOC_Os03g10620	0.880552	2.09094	0	sigma factor sigB regulation protein rsbQ
LOC_Os04g24550	0.87976	0.965455	0	ATP binding protein
LOC_Os01g06490	0.879404	0	0	serine carboxypeptidase K10B2.2 precursor
LOC_Os01g36790	0.879145	4.34397	0.96837	protein kinase
LOC_Os01g62500	0.878453	0	0	OsFtsH3 - Oryza sativa FtsH protease, homologue of AtFtsH3/10
LOC_Os10g38080	0.877991	0	0	subtilisin-like protease precursor
LOC_Os10g42610	0.877898	1.00443	0	TPR domain protein
LOC_Os03g55590	0.877699	1.57273	0	DNA binding protein
LOC_Os10g35200	0.877587	0.705346	0	katanin p80 WD40-containing subunit B1 homolog 1
LOC_Os03g60780	0.877502	0	0	armadillo/beta-catenin-like repeat family protein
LOC_Os02g05710	0.877215	1.82001	0	expressed protein
LOC_Os05g27340	0.8771	2.78641	0	expressed protein
LOC_Os09g35910	0.877053	2.22405	0	homeodomain-leucine zipper transcription factor TaHDZipI-1
LOC_Os02g39820	0.876988	0	0	expressed protein
LOC_Os06g17285	0.876945	0	0
LOC_Os02g03700	0.876489	0.755491	0	expressed protein
LOC_Os11g34450	0.876361	1.44727	0	14-3-3-like protein
LOC_Os10g30150	0.875905	1.08817	0	ethylene-responsive protein
LOC_Os01g58740	0.875778	1.41103	0	glycerol-3-phosphate dehydrogenase
LOC_Os04g37810	0.874598	0	0	expressed protein
LOC_Os01g55110	0.874366	2.7044	0.640611	RING-H2 finger protein ATL2K
LOC_Os05g39410	0.874063	1.29859	0	ATP binding protein
LOC_Os06g47330	0.87396	1.53811	0	EH-domain-containing protein 1
LOC_Os09g15250	0.873891	1.6398	0.518004
LOC_Os10g39200	0.873546	1.22984	0	expressed protein
LOC_Os03g61560	0.873489	-1.10791	0	expressed protein
LOC_Os03g52430	0.873042	0	0	mitochondrial folate transporter/carrier
LOC_Os03g63760	0.872802	2.58876	0	xyloglucan endotransglucosylase/hydrolase protein 30 precursor
LOC_Os02g18840	0.871487	0.793682	0	phosphatidylinositol 3- and 4-kinase family protein
LOC_Os08g06170	0.870762	0	0	reticuline oxidase precursor
LOC_Os06g05400	0.870366	0	0	iron-sulfur assembly protein IscA, chloroplast precursor
LOC_Os01g47460	0.870063	1.51711	0	expressed protein
LOC_Os03g13760	0.869859	0.981278	0	small nuclear ribonucleoprotein Sm D3
LOC_Os04g58030	0.869338	0.624037	0	expressed protein
LOC_Os06g39875	0.868762	0	0
LOC_Os03g19480	0.86806	0.54598	0	polycomb protein EZ3
LOC_Os01g26130	0.86789	0.662956	0	expressed protein
LOC_Os02g01080	0.86729	0	0	expressed protein
LOC_Os02g12650	0.866516	1.60263	0	puromycin-sensitive aminopeptidase
LOC_Os01g52250	0.865571	1.06529	0	glycogen synthase
LOC_Os08g33390	0.864631	-0.813435	0	HECT domain and RCC1-like domain-containing protein 2
LOC_Os09g31090	0.864236	1.69832	0	HECT-domain
LOC_Os01g07530	0.863747	3.27099	0	stachyose synthase precursor
LOC_Os10g35770	0.863547	3.02916	0	expressed protein
LOC_Os03g12236	0.863208	-0.825568	0	chaperone protein dnaJ
LOC_Os04g34000	0.863108	0	0	digalactosyldiacylglycerol synthase 1
LOC_Os09g13880	0.863075	0.659972	0	SWIM zinc finger family protein
LOC_Os01g48310	0.862816	0.58187	0	expressed protein
LOC_Os12g07030	0.862519	3.19491	0	expressed protein
LOC_Os12g07300	0.862283	-0.58737	0	expressed protein
LOC_Os01g51390	0.862022	0	0	mitochondrial-processing peptidase beta subunit, mitochondrial precursor
LOC_Os12g32360	0.861936	2.82585	0	expressed protein
LOC_Os06g49440	0.861889	0.874589	0	carboxylesterase-like protein
LOC_Os06g02620	0.861638	0	0	chaperone protein dnaJ
LOC_Os07g25440	0.861571	0	0	ribosome biogenesis protein BOP1
LOC_Os04g44820	0.861411	0	0	ring domain containing protein
LOC_Os03g20670	0.861086	1.23208	0	domain of unknown function DUF609 containing protein
LOC_Os05g02530	0.861056	0	0	chloride intracellular channel 6
LOC_Os05g51690	0.860803	-1.1191	0	CCT motif family protein
LOC_Os05g01600	0.860467	0	0	actin-97
LOC_Os02g45760	0.860434	0	0	chitin-inducible gibberellin-responsive protein 2
LOC_Os11g33100	0.860352	1.51896	0	dedA
LOC_Os08g33140	0.859683	1.43151	0	F-box domain containing protein
LOC_Os06g04350	0.859599	0	0	expressed protein
LOC_Os11g24500	0.85949	0	0	expressed protein
LOC_Os01g45900	0.859372	1.79585	0	F-box domain containing protein
LOC_Os11g39540	0.859371	0.669165	0	14-3-3-like protein
LOC_Os02g12090	0.859172	1.56569	0	hypothetical protein
LOC_Os05g25850	0.859012	1.30581	0	superoxide dismutase, mitochondrial precursor
LOC_Os01g72530	0.858902	4.54998	0	calmodulin-like protein 41
LOC_Os07g09670	0.858844	2.10548	0	galactosyltransferase/ transferase, transferring hexosyl groups
LOC_Os03g22350	0.858671	-0.758546	0	suppressor of SWI4 1
LOC_Os12g40380	0.858195	0	0.684133	expressed protein
LOC_Os03g29540	0.857307	0	0	peptidase S16, lon N-terminal
LOC_Os07g35060	0.856845	0	0	F-box domain containing protein
LOC_Os05g05810	0.856608	0	0	DNA helicase RecQsim
LOC_Os11g40500	0.855474	0.627979	0	mitochondrial inner membrane protease subunit 1
LOC_Os04g49990	0.855359	1.42707	0	AT-hook protein 1
LOC_Os07g32420	0.854987	1.23838	0	DNA binding protein
LOC_Os11g32270	0.854642	0	0	expressed protein
LOC_Os05g43560	0.854356	0.784425	0	expressed protein
LOC_Os10g29514	0.853842	0	0	expressed protein
LOC_Os08g39820	0.853829	-0.967196	0	pre-rRNA-processing protein TSR2
LOC_Os04g43310	0.853455	1.42906	0.478642	expressed protein
LOC_Os01g13730	0.853218	0	0	protein SOF1
LOC_Os03g60140	0.851987	0	0	expressed protein
LOC_Os02g39390	0.851264	0	0	expressed protein
LOC_Os09g39210	0.851175	0	0	nuclear pore protein-like
LOC_Os11g37510	0.851106	-0.506801	0	50S ribosomal protein L4
LOC_Os11g42420	0.851037	0	0	nuclear pore protein 84 / 107 containing protein
LOC_Os01g12490	0.850907	1.57068	0.671429	disulfide oxidoreductase/ monooxygenase/ oxidoreductase
LOC_Os04g20474	0.850597	0	0	UDP-glycosyltransferase/ transferase, transferring glycosyl groups
LOC_Os01g06600	0.848831	1.7133	0	glutaryl-CoA dehydrogenase, mitochondrial precursor
LOC_Os01g49920	0.84862	0	0.77878	receptor kinase-like protein
LOC_Os01g50530	0.848597	0	0	cytochrome P450 monooxygenase CYP711A
LOC_Os03g51459	0.848356	1.70771	0	expressed protein
LOC_Os05g34480	0.848106	1.56591	0	expressed protein
LOC_Os05g45050	0.84753	1.00072	0	seed maturation protein
LOC_Os11g30760	0.846959	2.77011	-0.539186	expressed protein
LOC_Os05g39240	0.846794	0.773085	0	ammonium transporter 2
LOC_Os01g48720	0.846649	0	0	DNA binding protein
LOC_Os05g45760	0.846536	-0.929591	0	EMB1796
LOC_Os02g44630	0.846317	0	0	aquaporin PIP1.1
LOC_Os02g49610	0.845721	0	-0.44852	h/ACA ribonucleoprotein complex subunit 2
LOC_Os07g19400	0.845379	0	0	methyltransferase small domain
LOC_Os03g46750	0.845098	0.852168	0	PNT1
LOC_Os12g41210	0.844866	0.703532	0.52707	tesmin/TSO1-like CXC domain containing protein
LOC_Os02g47650	0.84484	2.38066	0	pathogen induced protein 2-4
LOC_Os07g32010	0.844622	5.44248	0	anthocyanidin 5,3-O-glucosyltransferase
LOC_Os07g07300	0.844412	0	0	expressed protein
LOC_Os09g25934	0.843414	1.72509	0	expressed protein
LOC_Os07g38990	0.843101	1.07663	0	expressed protein
LOC_Os01g51870	0.842943	2.90816	0	S-adenosylmethionine-dependent methyltransferase
LOC_Os03g17780	0.842445	0	0	WD domain containing protein
LOC_Os01g55040	0.841927	1.63758	0.579684	ATGSL05
LOC_Os01g12460	0.841737	0	0	expressed protein
LOC_Os02g49320	0.841702	0.735656	0	sucrose cleavage protein-like
LOC_Os04g59000	0.841574	0	0	ATP binding protein
LOC_Os11g29490	0.841306	0	0	ATPase 3, plasma membrane-type
LOC_Os08g43370	0.840577	2.44029	0	6-phosphogluconolactonase
LOC_Os02g57160	0.84034	0	0	ABC-1
LOC_Os12g16290	0.840315	0	0	isoflavone reductase
LOC_Os06g51450	0.840231	1.6641	0	PHD zinc finger protein
LOC_Os02g11070	0.840061	0	0	fatty acid elongase
LOC_Os02g01180	0.839805	0	0	ATP binding protein
LOC_Os05g29750	0.839805	-0.841717	0	cytochrome P450 71E1
LOC_Os03g53670	0.839778	0.605985	0	YT521-B-like family protein
LOC_Os10g34540	0.839415	1.21208	0	tetratricopeptide repeat protein 1
LOC_Os07g03240	0.839119	0	0	ribonucleoprotein like protein
LOC_Os10g36550	0.838073	0	0	expressed protein
LOC_Os02g42670	0.838067	0.964207	0	expressed protein
LOC_Os09g34300	0.837629	0.819817	0	inositol 1, 3, 4-trisphosphate 5/6-kinase family protein
LOC_Os11g03734	0.837536	0.997576	0	arabinoxylan arabinofuranohydrolase isoenzyme AXAH-I
LOC_Os08g06010	0.837505	2.01409	0.687036	glycerol 3-phosphate permease
LOC_Os04g33280	0.837144	1.22364	0	expressed protein
LOC_Os12g42260	0.836648	1.00209	0	translation initiation factor eIF-2B delta subunit
LOC_Os02g42200	0.835963	1.24858	0	expressed protein
LOC_Os07g36420	0.835944	0	0	expressed protein
LOC_Os03g59620	0.835714	1.85563	0	patatin-like serine hydrolase
LOC_Os05g15510	0.835672	0	0	cellulase containing protein
LOC_Os12g07720	0.83548	0	0	replication factor C subunit 2
LOC_Os11g31470	0.834837	0	0.412329	expressed protein
LOC_Os02g07010	0.8345	1.77247	0.488353	expressed protein
LOC_Os06g42030	0.834272	1.58105	0	potassium transporter 10
LOC_Os04g52330	0.834017	0	0	expressed protein
LOC_Os09g27970	0.833811	0	0	expressed protein
LOC_Os02g54980	0.833323	2.11634	0	pheophorbide a oxygenase, chloroplast precursor
LOC_Os01g08760	0.832982	1.09705	0	choline/ethanolamine kinase
LOC_Os05g08100	0.832774	0	0	DNA replication licensing factor MCM3
LOC_Os03g51520	0.832582	1.41623	0.478719	fip1 motif family protein
LOC_Os02g39550	0.832465	0.794586	0	calcium-binding mitochondrial protein Anon-60Da
LOC_Os08g13360	0.83234	1.22472	0	adagio protein 1
LOC_Os02g48150	0.831988	2.77358	0	expressed protein
LOC_Os06g43020	0.831877	1.46476	0	cysteine-type endopeptidase/ ubiquitin thiolesterase
LOC_Os01g33784	0.831815	2.35142	0	carboxylic ester hydrolase/ lipase
LOC_Os03g17940	0.831762	1.16734	0	dolichyldiphosphatase 1
LOC_Os04g49110	0.831744	0	0	chitin-inducible gibberellin-responsive protein 2
LOC_Os04g28060	0.831599	-0.783284	0	expressed protein
LOC_Os06g06760	0.830594	0	0	protein kinase
LOC_Os08g23170	0.83043	2.89516	0	expressed protein
LOC_Os08g09200	0.830313	2.15241	0	aconitate hydratase, cytoplasmic
LOC_Os05g47446	0.829827	1.09504	0.683762	programmed cell death protein 5
LOC_Os10g41550	0.829036	2.82695	-0.458972	beta-amylase
LOC_Os09g29890	0.828819	0.567842	0	phosphatidylinositol 3- and 4-kinase family protein
LOC_Os03g10650	0.828507	0	0	cyclin delta-3
LOC_Os03g37830	0.82848	1.16225	0	potassium transporter 16
LOC_Os09g33870	0.828095	0.739312	0	RNA binding protein
LOC_Os06g20340	0.827667	1.71429	0	IBR5
LOC_Os08g01920	0.827662	0.890397	0	SGR2
LOC_Os02g35700	0.827618	0.485414	0	nucleoside diphosphate kinase
LOC_Os11g38000	0.827365	0	0	RGH2A
LOC_Os03g40110	0.827281	0	0	nop14-like family protein
LOC_Os09g08190	0.827277	0	1.60518	flavonol 4-sulfotransferase
LOC_Os12g40550	0.827221	2.83888	0.64166	N-carbamoyl-L-amino acid hydrolase
LOC_Os01g56150	0.825565	0	0	lysosomal Pro-X carboxypeptidase precursor
LOC_Os01g52560	0.825139	1.19388	0	ATPase, coupled to transmembrane movement of substances
LOC_Os07g08729	0.825131	-0.849673	0	ATP-dependent DNA helicase 2 subunit 1
LOC_Os01g64300	0.824835	2.57134	0	expressed protein
LOC_Os01g18880	0.824392	0	0	expressed protein
LOC_Os08g14990	0.82422	0	0	receptor-like protein kinase precursor
LOC_Os01g68300	0.824104	0	-0.726315	expressed protein
LOC_Os05g45960	0.823837	0.908127	0	aldehyde dehydrogenase
LOC_Os03g02390	0.823771	0	0.434367	mitochondrial import inner membrane translocase subunit tim23
LOC_Os08g02850	0.823719	1.49647	0.803177	ubiquitin-protein ligase/ zinc ion binding protein
LOC_Os03g51080	0.823106	1.17509	0	glutamate decarboxylase
LOC_Os01g62630	0.822936	0	0	aspartic proteinase nepenthesin-2 precursor
LOC_Os03g19280	0.821856	0.955447	0	argininosuccinate lyase
LOC_Os08g40620	0.821456	1.02902	0	microtubule-associated protein
LOC_Os04g04320	0.820897	1.10732	0	cePP protein
LOC_Os03g48010	0.820886	1.23348	0.546479	expressed protein
LOC_Os11g29900	0.820684	1.8706	0.685062	expressed protein
LOC_Os06g21560	0.819807	1.45363	0	CDK5RAP3-like protein
LOC_Os03g31110	0.819796	0	0
LOC_Os07g41310	0.819756	0	0	COBRA-like protein 4 precursor
LOC_Os02g50690	0.818412	1.03656	0	anther-specific proline-rich protein APG precursor
LOC_Os11g33310	0.818106	0	0	F-box domain containing protein
LOC_Os02g03070	0.818033	0	0	SSE1
LOC_Os02g48810	0.817713	0.633056	0	PHD-finger family protein
LOC_Os08g20570	0.817134	1.25294	0.593913	chloride channel-like protein CLC-g
LOC_Os07g48229	0.816903	1.54504	0.568137	vacuolar sorting receptor 1 precursor
LOC_Os04g31090	0.816599	0	0	expressed protein
LOC_Os01g03060	0.81657	0	0	sarcoplasmic reticulum histidine-rich calcium-binding protein precursor
LOC_Os02g50230	0.815912	1.05585	0	peptidase family M48 containing protein
LOC_Os01g10250	0.815254	1.83352	-0.487416	monoglyceride lipase
LOC_Os11g05650	0.814935	1.05239	0	dcp1-like decapping family protein
LOC_Os08g02640	0.814525	1.3144	0	succinate dehydrogenase iron-sulfur protein,mitochondrial precursor
LOC_Os02g09920	0.814493	1.5157	0.491349	PHD-finger family protein
LOC_Os12g13170	0.814177	1.14337	0	transcription factor HBP-1a
LOC_Os03g20560	0.813521	0	0	lipoate-protein ligase
LOC_Os10g15390	0.813383	0.651224	0	vicilin storage protein
LOC_Os01g58100	0.813366	0	0	polyphenol oxidase, chloroplast precursor
LOC_Os04g55150	0.813176	1.01358	0	UBA/TS-N domain containing protein
LOC_Os02g34950	0.8129	0.590351	0	ATP binding domain 1 family, member B
LOC_Os05g34110	0.812663	0.630447	0.754541	myb-like DNA-binding domain, SHAQKYF class family protein
LOC_Os02g45930	0.811941	2.44219	-0.512492	expressed protein
LOC_Os02g32530	0.811868	0	0	SAM domain family protein
LOC_Os01g34660	0.811714	0	0	expressed protein
[truncated: 14,260 more rows]
