# Supplementary material for: RECoN: Rice Environment Coexpression Network for Systems Level Analysis of Abiotic-Stress Response
Source: Front Plant Sci. 2017 Sep 20;8:1640. doi: 10.3389/fpls.2017.01640 (PMC5611544; doi:10.3389/fpls.2017.01640)
Supplement: Supplementary file 4 [file Table_4.xlsx]

## Sheet: Rice_Seedling_Veg_Rep_Dr-rice.G
Supplementary Table S4: GO BP terms enriched in each of the three stages profiled for drought. Blue grids: Upregulated, Yellow grids: Downregulated, white grids: no change
Seedl'g Dr	Veg Dr	Rep Dr	Dr GS No. Genes	GOID	No. Genes	GO term	No. Common. Genes	Overlap	ES.qval
U	U	U	98	9415	9	response to water	5	0.555556	4.6734
U	U	U	98	6470	71	protein amino acid dephosphorylation	7	0.0985915	2.34716
U	U	U	98	6869	67	lipid transport	5	0.0746269	1.31147
U	U	U	98	6265	24	DNA topological change	3	0.125	1.26892
U	U	U	98	6855	54	multidrug transport	4	0.0740741	1.10052
U	U	U	98	10876	83	lipid localization	5	0.060241	1.08863
U	U		486	6886	153	intracellular protein transport	32	0.20915	3.37719
U	U		486	45454	98	cell redox homeostasis	23	0.234694	3.03288
U	U		486	6913	40	nucleocytoplasmic transport	12	0.3	2.44237
U	U		486	7264	72	small GTPase mediated signal transduction	17	0.236111	2.40343
U	U		486	6470	71	protein amino acid dephosphorylation	16	0.225352	2.08457
U	U		486	7154	6	cell communication	4	0.666667	2.01242
U	U		486	6012	7	galactose metabolic process	4	0.571429	1.79915
U	U		486	6621	4	protein retention in ER lumen	3	0.75	1.67936
U	U		486	6519	12	cellular amino acid and derivative metabolic process	5	0.416667	1.65458
U	U		486	16226	13	iron-sulfur cluster assembly	5	0.384615	1.50719
U	U		486	6825	11	copper ion transport	4	0.363636	1.15698
U	U		486	6801	11	superoxide metabolic process	4	0.363636	1.1519
U	U		486	6352	23	transcription initiation	6	0.26087	1.11169
U	U		486	16192	82	vesicle-mediated transport	14	0.170732	1.09563
U	U		486	6397	12	mRNA processing	4	0.333333	1.08832
U	U		486	6812	24	cation transport	6	0.25	1.08651
U	U		486	15031	76	protein transport	13	0.171053	1.0804
U	U		486	9072	7	aromatic amino acid family metabolic process	3	0.428571	1.07598
U	U		486	19752	13	carboxylic acid metabolic process	4	0.307692	1.0213
U		U	31	6470	71	protein amino acid dephosphorylation	3	0.0967742	1.31786
U	D		50	31119	5	tRNA pseudouridine synthesis	3	0.6	3.36247
U	D		50	6364	20	rRNA processing	3	0.15	2.0372
U	D		50	6457	184	protein folding	7	0.14	1.86976
U	D		50	33554	110	cellular response to stress	5	0.1	1.58158
U	D		50	160	40	two-component signal transduction system (phosphorelay)	3	0.075	1.3919
U	D		50	6396	57	RNA processing	3	0.06	1.10196
U			470	6457	184	protein folding	32	0.173913	2.44809
U			470	33554	110	cellular response to stress	22	0.2	2.3886
U			470	6350	60	transcription	14	0.233333	2.08316
U			470	6289	20	nucleotide-excision repair	7	0.35	1.92777
U			470	43631	5	RNA polyadenylation	3	0.6	1.39169
U			470	6281	54	DNA repair	11	0.203704	1.31682
U			470	6396	57	RNA processing	11	0.192982	1.22193
U			470	16070	16	RNA metabolic process	5	0.3125	1.22173
U			470	59	11	protein import into nucleus, docking	4	0.363636	1.19193
U			470	6413	31	translational initiation	7	0.225806	1.10331
U			470	6265	24	DNA topological change	6	0.25	1.10236
U			470	6812	24	cation transport	6	0.25	1.09751
U			470	6397	12	mRNA processing	4	0.333333	1.09747
U			470	6821	12	chloride transport	4	0.333333	1.09278
U			470	9168	7	purine ribonucleoside monophosphate biosynthetic process	3	0.428571	1.08986
U			470	32259	19	methylation	5	0.263158	1.07175
	U		281	6886	153	intracellular protein transport	31	0.202614	7.49555
	U		281	6511	118	ubiquitin-dependent protein catabolic process	18	0.152542	2.76799
	U		281	16192	82	vesicle-mediated transport	14	0.170732	2.61414
	U		281	6461	82	protein complex assembly	12	0.146341	1.92012
	U		281	7264	72	small GTPase mediated signal transduction	11	0.152778	1.90635
	U		281	7010	17	cytoskeleton organization	5	0.294118	1.88799
	U		281	6520	25	cellular amino acid metabolic process	5	0.2	1.27176
	U		281	6913	40	nucleocytoplasmic transport	6	0.15	1.09201
	U		281	15031	76	protein transport	9	0.118421	1.08973
D	U		53	16192	82	vesicle-mediated transport	5	0.0943396	1.91414
D	U		53	6886	153	intracellular protein transport	6	0.113208	1.53803
D	U		53	6461	82	protein complex assembly	4	0.0754717	1.2807
		U	54	15992	40	proton transport	4	0.1	2.07443
		U	54	43086	48	negative regulation of catalytic activity	4	0.0833333	1.91032
		U	54	42545	42	cell wall modification	3	0.0714286	1.28455
		U	54	8643	60	carbohydrate transport	3	0.0555556	1.07088
D	D	U	19	6979	162	response to oxidative stress	3	0.157895	1.08836
D		U	38	16051	35	carbohydrate biosynthetic process	4	0.114286	2.63255
D		U	38	6979	162	response to oxidative stress	6	0.157895	2.01705
D		U	38	6629	230	lipid metabolic process	6	0.157895	1.42313
D	D	D	62	15995	8	chlorophyll biosynthetic process	3	0.375	2.65053
D	D	D	62	51258	17	protein polymerization	3	0.176471	2.01075
D	D	D	62	15979	35	photosynthesis	3	0.0857143	1.31424
D	D	D	62	160	40	two-component signal transduction system (phosphorelay)	3	0.075	1.22446
D	D	D	62	7018	53	microtubule-based movement	3	0.0566038	1.0587
D	D		419	15979	35	photosynthesis	14	0.4	4.69347
D	D		419	34641	178	cellular nitrogen compound metabolic process	32	0.179775	3.34149
D	D		419	6457	184	protein folding	31	0.168478	2.77816
D	D		419	9396	11	folic acid and derivative biosynthetic process	6	0.545455	2.67653
D	D		419	9116	22	nucleoside metabolic process	8	0.363636	2.45664
D	D		419	9088	3	threonine biosynthetic process	3	1	2.20152
D	D		419	6096	76	glycolysis	15	0.197368	2.02858
D	D		419	6304	5	DNA modification	3	0.6	1.50757
D	D		419	6779	7	porphyrin biosynthetic process	3	0.428571	1.15494
D	D		419	6535	14	cysteine biosynthetic process from serine	4	0.285714	1.09282
D	D		419	6568	8	tryptophan metabolic process	3	0.375	1.08786
D	D		419	15995	8	chlorophyll biosynthetic process	3	0.375	1.08382
D	D		419	9416	21	response to light stimulus	5	0.238095	1.08164
D	D		419	6826	8	iron ion transport	3	0.375	1.07974
D		D	38	6334	54	nucleosome assembly	6	0.157895	3.85725
D		D	38	18130	20	heterocycle biosynthetic process	3	0.15	2.31574
D			586	6629	230	lipid metabolic process	57	0.247826	6.12775
D			586	6869	67	lipid transport	20	0.298507	3.00238
D			586	30001	97	metal ion transport	24	0.247423	2.54192
D			586	7264	72	small GTPase mediated signal transduction	19	0.263889	2.40083
D			586	10876	83	lipid localization	21	0.253012	2.38925
D			586	6073	30	cellular glucan metabolic process	11	0.366667	2.38126
D			586	9231	8	riboflavin biosynthetic process	5	0.625	2.07291
D			586	6100	12	tricarboxylic acid cycle intermediate metabolic process	6	0.5	2.01956
D			586	6979	162	response to oxidative stress	31	0.191358	1.79738
D			586	6857	92	oligopeptide transport	20	0.217391	1.70051
D			586	51258	17	protein polymerization	6	0.352941	1.31227
D			586	6913	40	nucleocytoplasmic transport	10	0.25	1.23007
D			586	6108	18	malate metabolic process	6	0.333333	1.2262
D			586	44106	29	cellular amine metabolic process	8	0.275862	1.20665
D			586	19953	15	sexual reproduction	5	0.333333	1.09307
D			586	9664	26	plant-type cell wall organization	7	0.269231	1.09016
D			586	6777	6	Mo-molybdopterin cofactor biosynthetic process	3	0.5	1.08577
	D	D	37	15979	35	photosynthesis	6	0.171429	4.78622
	D	D	37	9765	16	photosynthesis, light harvesting	4	0.25	3.66108
	D		253	8033	36	tRNA processing	7	0.194444	1.90738
	D		253	16114	6	terpenoid biosynthetic process	3	0.5	1.80369
	D		253	1522	12	pseudouridine synthesis	3	0.25	1.08944
		D	73	7018	53	microtubule-based movement	6	0.113208	2.63334
		D	73	6829	8	zinc ion transport	3	0.375	2.5561
		D	73	9607	10	response to biotic stimulus	3	0.3	2.39005
		D	73	7067	14	mitosis	3	0.214286	2.04065
		D	73	6414	21	translational elongation	3	0.142857	1.67405
		D	73	30001	97	metal ion transport	5	0.0684932	1.22397
