# Supplementary material for: RECoN: Rice Environment Coexpression Network for Systems Level Analysis of Abiotic-Stress Response
Source: Front Plant Sci. 2017 Sep 20;8:1640. doi: 10.3389/fpls.2017.01640 (PMC5611544; doi:10.3389/fpls.2017.01640)
Supplement: Supplementary file 5 [file Table_5.xlsx]

## Sheet: Environmental_condition_respons
Supplementary table S5: Gene IDs along with cluster memberships, differential expression in all the three stages along with MSU annotations
		Rice Dr
Gene	Cluster	Seedl'g	Veg	Rep	Annotation
LOC_Os02g55530	Cluster0001	196.385	4.99016	0	neurochondrin family protein
LOC_Os10g39830	Cluster0001	196.385	4.99016	0	expressed protein
LOC_Os08g07840	Cluster0001	196.385	4.99016	0	3-5 exonuclease/ DNA binding protein
LOC_Os09g18320	Cluster0001	196.385	4.99016	0	cell adhesion protein byn-1
LOC_Os12g07060	Cluster0001	196.385	4.99016	0	chaperone protein dnaJ
LOC_Os07g46760	Cluster0001	196.385	4.99016	0	activator of basal transcription 1
LOC_Os03g61790	Cluster0001	196.385	4.99016	0	RNA 3-terminal phosphate cyclase-like protein
LOC_Os07g36450	Cluster0001	196.385	4.99016	0	expressed protein
LOC_Os09g34910	Cluster0001	196.385	4.99016	0	nucleolar RNA helicase 2
LOC_Os03g61560	Cluster0001	196.385	4.99016	0	expressed protein
LOC_Os05g05220	Cluster0001	196.385	4.99016	0	glioma tumor suppressor candidate region gene 2 protein
LOC_Os12g19590	Cluster0001	196.385	4.99016	0	nucleotide binding protein
LOC_Os01g14950	Cluster0001	196.385	4.99016	0	importin alpha-1b subunit
LOC_Os03g05720	Cluster0001	196.385	4.99016	0	WD-repeat protein 3
LOC_Os02g51810	Cluster0001	196.385	4.99016	0	amidase
LOC_Os01g19490	Cluster0001	196.385	4.99016	0	tetratricopeptide-like helical
LOC_Os05g38210	Cluster0001	196.385	4.99016	0	mitochondrial glycoprotein
LOC_Os07g40750	Cluster0001	196.385	4.99016	0	tetratricopeptide-like helical
LOC_Os01g67510	Cluster0001	196.385	4.99016	0	DNA repair protein recA homolog 3
LOC_Os04g43922	Cluster0001	196.385	4.99016	0	exosome complex exonuclease rrp4
LOC_Os03g51900	Cluster0001	196.385	4.99016	0	ATP-dependent RNA helicase DDX56
LOC_Os03g49210	Cluster0001	196.385	4.99016	0	pescadillo
LOC_Os08g44330	Cluster0001	196.385	4.99016	0	peptidyl-prolyl cis-trans isomerase
LOC_Os03g22730	Cluster0001	196.385	4.99016	0	nucleolar protein NOP5
LOC_Os04g38620	Cluster0001	196.385	4.99016	0	protein SET
LOC_Os04g30210	Cluster0001	196.385	4.99016	0	ubiquitin-protein ligase
LOC_Os01g08770	Cluster0001	196.385	4.99016	0	WD-repeat protein 46
LOC_Os01g72240	Cluster0001	196.385	4.99016	0	uridine 5-monophosphate synthase
LOC_Os03g40110	Cluster0001	196.385	4.99016	0	nop14-like family protein
LOC_Os11g06680	Cluster0001	196.385	4.99016	0	expressed protein
LOC_Os07g01920	Cluster0001	196.385	4.99016	0	nucleolar GTP-binding protein 1
LOC_Os06g20030	Cluster0001	196.385	4.99016	0	CFM6
LOC_Os02g26300	Cluster0001	196.385	4.99016	0	expressed protein
LOC_Os07g03070	Cluster0001	196.385	4.99016	0	TPR Domain containing protein
LOC_Os11g05570	Cluster0001	196.385	4.99016	0	ribonuclease HI large subunit
LOC_Os01g72220	Cluster0001	196.385	4.99016	0	WD-repeat protein 33
LOC_Os01g01670	Cluster0001	196.385	4.99016	0	expressed protein
LOC_Os10g35690	Cluster0001	196.385	4.99016	0	ribosomal protein S18 containing protein
LOC_Os02g02360	Cluster0001	196.385	4.99016	0	expressed protein
LOC_Os01g06454	Cluster0001	196.385	4.99016	0	mitochondrial import inner membrane translocase subunit TIM14
LOC_Os12g44130	Cluster0001	196.385	4.99016	0	expressed protein
LOC_Os03g42770	Cluster0001	196.385	4.99016	0	expressed protein
LOC_Os08g38010	Cluster0001	196.385	4.99016	0	expressed protein
LOC_Os06g06410	Cluster0001	196.385	4.99016	0	nucleolar protein involved in pre-mRNA processing
LOC_Os02g26850	Cluster0001	196.385	4.99016	0	expressed protein
LOC_Os03g58810	Cluster0001	196.385	4.99016	0	ATP-dependent RNA helicase has1
LOC_Os05g48422	Cluster0001	196.385	4.99016	0	structural constituent of ribosome
LOC_Os08g42920	Cluster0001	196.385	4.99016	0	60S ribosomal protein L7
LOC_Os03g22350	Cluster0001	196.385	4.99016	0	suppressor of SWI4 1
LOC_Os03g42900	Cluster0001	196.385	4.99016	0	nucleic acid binding protein
LOC_Os06g30320	Cluster0001	196.385	4.99016	0	nucleolar complex-associated protein
LOC_Os11g47800	Cluster0001	196.385	4.99016	0	GTP binding protein
LOC_Os05g49230	Cluster0001	196.385	4.99016	0	adoMet-dependent rRNA methyltransferase spb1
LOC_Os12g37630	Cluster0001	196.385	4.99016	0	phospholipase/Carboxylesterase family protein
LOC_Os06g12160	Cluster0001	196.385	4.99016	0	ATP binding protein
LOC_Os04g44770	Cluster0001	196.385	4.99016	0	expressed protein
LOC_Os11g19250	Cluster0001	196.385	4.99016	0	expressed protein
LOC_Os01g33030	Cluster0001	196.385	4.99016	0	brix domain-containing protein 1
LOC_Os03g09920	Cluster0001	196.385	4.99016	0	expressed protein
LOC_Os03g10460	Cluster0001	196.385	4.99016	0	expressed protein
LOC_Os05g43440	Cluster0001	196.385	4.99016	0	single-stranded DNA-binding protein
LOC_Os07g41180	Cluster0001	196.385	4.99016	0	RNA-binding protein-like
LOC_Os08g34130	Cluster0001	196.385	4.99016	0	mitochondrial glycoprotein
LOC_Os08g10649	Cluster0001	196.385	4.99016	0	GTP-binding protein ERG
LOC_Os03g40310	Cluster0001	196.385	4.99016	0	peptidyl-prolyl cis-trans isomerase E
LOC_Os04g42990	Cluster0001	196.385	4.99016	0	suppressor of stem-loop protein 1
LOC_Os02g04560	Cluster0001	196.385	4.99016	0	expressed protein
LOC_Os08g05880	Cluster0001	196.385	4.99016	0	ribosome production factor 1
LOC_Os01g74520	Cluster0001	196.385	4.99016	0	ubiquinone biosynthesis methyltransferase COQ5, mitochondrial precursor
LOC_Os11g16480	Cluster0001	196.385	4.99016	0	expressed protein
LOC_Os01g12090	Cluster0001	196.385	4.99016	0	expressed protein
LOC_Os01g08850	Cluster0001	196.385	4.99016	0	expressed protein
LOC_Os11g26030	Cluster0001	196.385	4.99016	0	GTPase family protein
LOC_Os03g42880	Cluster0001	196.385	4.99016	0	nucleotide-binding protein-like
LOC_Os08g27140	Cluster0001	196.385	4.99016	0	expressed protein
LOC_Os02g27740	Cluster0001	196.385	4.99016	0	expressed protein
LOC_Os04g53612	Cluster0001	196.385	4.99016	0	expressed protein
LOC_Os01g46060	Cluster0001	196.385	4.99016	0	expressed protein
LOC_Os02g34570	Cluster0001	196.385	4.99016	0	exosome complex exonuclease RRP45
LOC_Os01g27730	Cluster0001	196.385	4.99016	0	guanine nucleotide-binding protein-like 3
LOC_Os02g33830	Cluster0001	196.385	4.99016	0	conserved hypothetical protein
LOC_Os01g43060	Cluster0001	196.385	4.99016	0	expressed protein
LOC_Os05g50640	Cluster0001	196.385	4.99016	0
LOC_Os03g50120	Cluster0001	196.385	4.99016	0	expressed protein
LOC_Os07g25440	Cluster0001	196.385	4.99016	0	ribosome biogenesis protein BOP1
LOC_Os10g35290	Cluster0001	196.385	4.99016	0	DNA-directed RNA polymerase I polypeptide 2
LOC_Os02g44810	Cluster0001	196.385	4.99016	0	tRNA pseudouridine synthase family protein
LOC_Os03g18840	Cluster0001	196.385	4.99016	0	nucleotide binding protein
LOC_Os01g01510	Cluster0001	196.385	4.99016	0	expressed protein
LOC_Os07g12110	Cluster0001	196.385	4.99016	0	eukaryotic translation initiation factor 3 subunit 6
LOC_Os02g40460	Cluster0001	196.385	4.99016	0	3-5-exoribonuclease/ RNA binding protein
LOC_Os11g11340	Cluster0001	196.385	4.99016	0	CIP111
LOC_Os04g41040	Cluster0001	196.385	4.99016	0	DNA-directed RNA polymerases II 24 kDa polypeptide
LOC_Os03g62720	Cluster0001	196.385	4.99016	0	exosome complex exonuclease 1
LOC_Os12g06560	Cluster0001	196.385	4.99016	0	expressed protein
LOC_Os12g05230	Cluster0001	196.385	4.99016	0	ATP-dependent RNA helicase
LOC_Os03g44530	Cluster0001	196.385	4.99016	0	expressed protein
LOC_Os10g10434	Cluster0001	196.385	4.99016	0	dimethyladenosine transferase
LOC_Os01g67960	Cluster0001	196.385	4.99016	0	expressed protein
LOC_Os07g39090	Cluster0001	196.385	4.99016	0	tetratricopeptide-like helical
LOC_Os04g11790	Cluster0001	196.385	4.99016	0	F-box domain containing protein
LOC_Os08g39820	Cluster0001	196.385	4.99016	0	pre-rRNA-processing protein TSR2
LOC_Os03g21530	Cluster0001	196.385	4.99016	0	ribosome biogenesis protein Bms1
LOC_Os03g50430	Cluster0001	196.385	4.99016	0	expressed protein
LOC_Os11g08940	Cluster0001	196.385	4.99016	0	DNA-directed RNA polymerase II 8.2 kDa polypeptide
LOC_Os01g65730	Cluster0001	196.385	4.99016	0	SET domain containing protein
LOC_Os09g12500	Cluster0001	196.385	4.99016	0	EMB1381
LOC_Os11g07500	Cluster0001	196.385	4.99016	0	helicase C6F12.16c
LOC_Os07g44640	Cluster0001	196.385	4.99016	0	protein arginine N-methyltransferase 3-like protein
LOC_Os07g27180	Cluster0001	196.385	4.99016	0	TPR Domain containing protein
LOC_Os08g04120	Cluster0001	196.385	4.99016	0	expressed protein
LOC_Os10g01540	Cluster0001	196.385	4.99016	0	notchless homolog 1
LOC_Os03g16080	Cluster0001	196.385	4.99016	0	protein brittle-1, chloroplast precursor
LOC_Os10g25110	Cluster0001	196.385	4.99016	0	RNA binding protein
LOC_Os07g32350	Cluster0001	196.385	4.99016	0	WD-repeat protein 74
LOC_Os12g34340	Cluster0001	196.385	4.99016	0	tetratricopeptide-like helical
LOC_Os03g22690	Cluster0001	196.385	4.99016	0	nucleoporin interacting component
LOC_Os04g53770	Cluster0001	196.385	4.99016	0	mystery 45A CG8070-PA
LOC_Os01g12540	Cluster0001	196.385	4.99016	0	GTP-binding protein engA
LOC_Os10g34320	Cluster0001	196.385	4.99016	0	expressed protein
LOC_Os02g10970	Cluster0001	196.385	4.99016	0	peptidyl-prolyl cis-trans isomerase 1
LOC_Os08g32090	Cluster0001	196.385	4.99016	0	ATP-dependent RNA helicase DDX54
LOC_Os10g03910	Cluster0001	196.385	4.99016	0	F-box domain containing protein
LOC_Os05g32190	Cluster0001	196.385	4.99016	0	tungus CG8253-PA
LOC_Os02g26960	Cluster0001	196.385	4.99016	0	expressed protein
LOC_Os09g01630	Cluster0001	196.385	4.99016	0	pre-mRNA processing factor
LOC_Os02g37856	Cluster0001	196.385	4.99016	0	expressed protein
LOC_Os04g43140	Cluster0001	196.385	4.99016	0	ATP-dependent RNA helicase MAK5
LOC_Os04g28040	Cluster0001	196.385	4.99016	0	expressed protein
LOC_Os04g33510	Cluster0001	196.385	4.99016	0	expressed protein
LOC_Os07g37640	Cluster0001	196.385	4.99016	0	IKI3 family protein
LOC_Os02g02850	Cluster0001	196.385	4.99016	0	C-1-tetrahydrofolate synthase, cytoplasmic
LOC_Os07g08170	Cluster0001	196.385	4.99016	0	ruvB-like 1
LOC_Os09g29080	Cluster0001	196.385	4.99016	0	threonine endopeptidase
LOC_Os02g13990	Cluster0001	196.385	4.99016	0	U2 small nuclear ribonucleoprotein A
LOC_Os04g52960	Cluster0001	196.385	4.99016	0	nucleolin
LOC_Os03g42220	Cluster0001	196.385	4.99016	0	T-complex protein 1 subunit beta
LOC_Os12g04010	Cluster0001	196.385	4.99016	0	M-phase phosphoprotein 10
LOC_Os07g34740	Cluster0001	196.385	4.99016	0	pre-rRNA processing protein ESF1
LOC_Os12g06910	Cluster0001	196.385	4.99016	0	nrap protein
LOC_Os02g54110	Cluster0001	196.385	4.99016	0	nodulin-like protein
LOC_Os09g14540	Cluster0001	196.385	4.99016	0	protein phosphatase 2C isoform beta
LOC_Os03g18410	Cluster0001	196.385	4.99016	0	DNA-directed RNA polymerase I 40 kDa polypeptide
LOC_Os01g58754	Cluster0001	196.385	4.99016	0	expressed protein
LOC_Os12g41190	Cluster0001	196.385	4.99016	0	TPR Domain containing protein
LOC_Os01g68524	Cluster0001	196.385	4.99016	0	EMB2758
LOC_Os03g19980	Cluster0001	196.385	4.99016	0	pentatricopeptide repeat protein PPR986-12
LOC_Os02g37920	Cluster0001	196.385	4.99016	0	ATP binding protein
LOC_Os07g41190	Cluster0001	196.385	4.99016	0	WD-repeat protein 50
LOC_Os02g57870	Cluster0001	196.385	4.99016	0	expressed protein
LOC_Os12g29660	Cluster0001	196.385	4.99016	0	ATP-dependent RNA helicase DRS1
LOC_Os10g30100	Cluster0001	196.385	4.99016	0	nucleolar protein
LOC_Os01g05860	Cluster0001	196.385	4.99016	0	GTP binding protein
LOC_Os03g11020	Cluster0001	196.385	4.99016	0	expressed protein
LOC_Os05g28190	Cluster0001	196.385	4.99016	0	ranBP1 domain containing protein
LOC_Os02g45090	Cluster0001	196.385	4.99016	0	expressed protein
LOC_Os01g48210	Cluster0001	196.385	4.99016	0	PAP associated domain-containing protein 5
LOC_Os03g28960	Cluster0001	196.385	4.99016	0	DNA-directed RNA polymerase III 130 kDa polypeptide
LOC_Os10g31856	Cluster0001	196.385	4.99016	0	ATP binding protein
LOC_Os03g56390	Cluster0001	196.385	4.99016	0	radical S-adenosyl methionine and flavodoxin domains 1 isoform 1
LOC_Os11g14990	Cluster0001	196.385	4.99016	0	expressed protein
LOC_Os03g10420	Cluster0001	196.385	4.99016	0	pentatricopeptide repeat-containing protein
LOC_Os03g18830	Cluster0001	196.385	4.99016	0	programmed cell death protein 2
LOC_Os06g40950	Cluster0001	196.385	4.99016	0	DNA-directed RNA polymerase I largest subunit
LOC_Os05g44320	Cluster0001	196.385	4.99016	0	periodic tryptophan protein 2
LOC_Os07g44730	Cluster0001	196.385	4.99016	0	S-adenosylmethionine-dependent methyltransferase/ methyltransferase
LOC_Os04g02150	Cluster0001	196.385	4.99016	0	tRNA (guanine-N(1)-)-methyltransferase
LOC_Os07g12790	Cluster0001	196.385	4.99016	0	expressed protein
LOC_Os04g48060	Cluster0001	196.385	4.99016	0	replication factor C subunit 4
LOC_Os03g12450	Cluster0001	196.385	4.99016	0	nucleoporin
LOC_Os05g27940	Cluster0001	196.385	4.99016	0	40S ribosomal protein S7
LOC_Os02g56020	Cluster0001	196.385	4.99016	0	methyltransferase WBSCR22
LOC_Os05g49180	Cluster0001	196.385	4.99016	0	expressed protein
LOC_Os01g54240	Cluster0001	196.385	4.99016	0	nup85 Nucleoporin family protein
LOC_Os07g20150	Cluster0001	196.385	4.99016	0	expressed protein
LOC_Os10g35750	Cluster0001	196.385	4.99016	0	tetratricopeptide-like helical
LOC_Os05g43770	Cluster0001	196.385	4.99016	0	import inner membrane translocase subunit TIM50, mitochondrial precursor
LOC_Os11g03200	Cluster0001	196.385	4.99016	0	EMB2748
LOC_Os10g41440	Cluster0001	196.385	4.99016	0	nucleic acid binding protein
LOC_Os05g02050	Cluster0001	196.385	4.99016	0	mitochondrial import inner membrane translocase subunit Tim9
LOC_Os02g57070	Cluster0001	196.385	4.99016	0	3-5 exoribonuclease CSL4
LOC_Os08g10470	Cluster0001	196.385	4.99016	0	expressed protein
LOC_Os08g17610	Cluster0001	196.385	4.99016	0	expressed protein
LOC_Os06g30420	Cluster0001	196.385	4.99016	0	EMB1025
LOC_Os04g28100	Cluster0001	196.385	4.99016	0	spotted leaf protein 11
LOC_Os01g18880	Cluster0001	196.385	4.99016	0	expressed protein
LOC_Os07g22670	Cluster0001	196.385	4.99016	0	mTERF family protein
LOC_Os02g20270	Cluster0001	196.385	4.99016	0	expressed protein
LOC_Os03g17560	Cluster0001	196.385	4.99016	0	expressed protein
LOC_Os03g55330	Cluster0001	196.385	4.99016	0	arginine N-methyltransferase 2
LOC_Os05g30420	Cluster0001	196.385	4.99016	0	expressed protein
LOC_Os07g29320	Cluster0001	196.385	4.99016	0	rRNA-processing protein EBP2
LOC_Os01g43130	Cluster0001	196.385	4.99016	0	ATP-dependent RNA helicase HAS1
LOC_Os07g07890	Cluster0001	196.385	4.99016	0	expressed protein
LOC_Os06g41384	Cluster0001	196.385	4.99016	0	zinc finger C-x8-C-x5-C-x3-H type family protein
LOC_Os05g47510	Cluster0001	196.385	4.99016	0	conserved hypothetical protein
LOC_Os03g51840	Cluster0001	196.385	4.99016	0	GTP binding protein
LOC_Os04g48770	Cluster0001	196.385	4.99016	0	ubiquitin fusion degradation protein 1
LOC_Os04g23830	Cluster0001	196.385	4.99016	0	oligoribonuclease
LOC_Os03g18620	Cluster0001	196.385	4.99016	0	expressed protein
LOC_Os03g27930	Cluster0001	196.385	4.99016	0	expressed protein
LOC_Os04g34930	Cluster0001	196.385	4.99016	0	COP9 signalosome complex subunit 8
LOC_Os04g40840	Cluster0001	196.385	4.99016	0	histone acetyltransferase ELP3
LOC_Os11g11020	Cluster0001	196.385	4.99016	0	DAG protein, chloroplast precursor
LOC_Os02g48400	Cluster0001	196.385	4.99016	0	expressed protein
LOC_Os04g37530	Cluster0001	196.385	4.99016	0	expressed protein
LOC_Os03g58650	Cluster0001	196.385	4.99016	0	expressed protein
LOC_Os10g34580	Cluster0001	196.385	4.99016	0	FHA domain containing protein
LOC_Os01g73150	Cluster0001	196.385	4.99016	0	expressed protein
LOC_Os01g74030	Cluster0001	196.385	4.99016	0	BPM
LOC_Os03g29750	Cluster0001	196.385	4.99016	0	expressed protein
LOC_Os03g44430	Cluster0001	196.385	4.99016	0	expressed protein
LOC_Os07g42080	Cluster0001	196.385	4.99016	0	expressed protein
LOC_Os08g27860	Cluster0001	196.385	4.99016	0	EARLY flowering 4 protein
LOC_Os10g41050	Cluster0001	196.385	4.99016	0	expressed protein
LOC_Os07g09450	Cluster0001	196.385	4.99016	0	mitochondrial import inner membrane translocase subunit TIM14
LOC_Os03g49485	Cluster0001	196.385	4.99016	0
LOC_Os06g40840	Cluster0001	196.385	4.99016	0	microtubule-associated protein MAP65-1a
LOC_Os04g25360	Cluster0001	196.385	4.99016	0	tRNA methyltransferase catalytic subunit TRM61
LOC_Os02g18660	Cluster0001	196.385	4.99016	0	expressed protein
LOC_Os12g08800	Cluster0001	196.385	4.99016	0	las1-like family protein
LOC_Os10g15390	Cluster0001	196.385	4.99016	0	vicilin storage protein
LOC_Os11g42420	Cluster0001	196.385	4.99016	0	nuclear pore protein 84 / 107 containing protein
LOC_Os02g49360	Cluster0001	196.385	4.99016	0	tRNA (guanine-N(1)-)-methyltransferase
LOC_Os03g03140	Cluster0001	196.385	4.99016	0	RNA binding protein
LOC_Os04g30780	Cluster0001	196.385	4.99016	0	eukaryotic translation initiation factor 3 subunit 3
LOC_Os02g42210	Cluster0001	196.385	4.99016	0	membrane-associated salt-inducible protein like
LOC_Os08g35880	Cluster0001	196.385	4.99016	0	F-box domain containing protein
LOC_Os06g49080	Cluster0001	196.385	4.99016	0	nucleic acid binding protein
LOC_Os08g33400	Cluster0001	196.385	4.99016	0	expressed protein
LOC_Os03g57090	Cluster0001	196.385	4.99016	0	ARV2
LOC_Os05g39530	Cluster0001	196.385	4.99016	0	ribonuclease P/ ribonuclease
LOC_Os05g48070	Cluster0001	196.385	4.99016	0	expressed protein
LOC_Os08g40140	Cluster0001	196.385	4.99016	0	geranylgeranyl transferase type-2 beta subunit.
LOC_Os05g45760	Cluster0001	196.385	4.99016	0	EMB1796
LOC_Os04g51100	Cluster0001	196.385	4.99016	0	nuclear WD protein
LOC_Os03g58720	Cluster0001	196.385	4.99016	0	RNA-binding protein 28
LOC_Os10g03540	Cluster0001	196.385	4.99016	0	NHP2/L7aE family protein YEL026W
LOC_Os03g10930	Cluster0001	196.385	4.99016	0	mitochondrial ribosomal protein L43
LOC_Os07g40930	Cluster0001	196.385	4.99016	0	WD-repeat protein 12
LOC_Os11g36060	Cluster0001	196.385	4.99016	0	THUMP domain containing protein
LOC_Os03g22880	Cluster0001	196.385	4.99016	0	nucleolar protein Nop56
LOC_Os01g56460	Cluster0001	196.385	4.99016	0	mitochondrial glycoprotein
LOC_Os07g05650	Cluster0001	196.385	4.99016	0	MAGE
LOC_Os06g46390	Cluster0001	196.385	4.99016	0	sm protein
LOC_Os04g58830	Cluster0001	196.385	4.99016	0	ribosome biogenesis regulatory protein
LOC_Os05g08010	Cluster0001	196.385	4.99016	0	F-box domain containing protein
LOC_Os06g43280	Cluster0001	196.385	4.99016	0	elongator component
LOC_Os10g19334	Cluster0001	196.385	4.99016	0	twin-arginine translocation pathway signal
LOC_Os05g34460	Cluster0001	196.385	4.99016	0	protease Do-like 4, mitochondrial precursor
LOC_Os01g34610	Cluster0001	196.385	4.99016	0	expressed protein
LOC_Os01g19160	Cluster0001	196.385	4.99016	0	receptor-like protein kinase 5 precursor
LOC_Os01g02180	Cluster0001	196.385	4.99016	0	expressed protein
LOC_Os02g54700	Cluster0001	196.385	4.99016	0	eukaryotic translation initiation factor 3 subunit 4
LOC_Os03g15190	Cluster0001	196.385	4.99016	0	expressed protein
LOC_Os03g47990	Cluster0001	196.385	4.99016	0	OB-fold nucleic acid binding domain containing protein
LOC_Os08g40820	Cluster0001	196.385	4.99016	0	expressed protein
LOC_Os02g57630	Cluster0001	196.385	4.99016	0	ubiquitin carboxyl-terminal hydrolase isozyme L5
LOC_Os03g51790	Cluster0001	196.385	4.99016	0	GTP binding protein
LOC_Os01g24020	Cluster0001	196.385	4.99016	0	expressed protein
LOC_Os10g07538	Cluster0001	196.385	4.99016	0
LOC_Os06g09280	Cluster0001	196.385	4.99016	0	ATP-dependent RNA helicase DHX8
LOC_Os11g43610	Cluster0001	196.385	4.99016	0	oxidoreductase, 2OG-Fe oxygenase family protein
LOC_Os11g10340	Cluster0001	196.385	4.99016	0	F-box domain containing protein
LOC_Os03g36780	Cluster0001	196.385	4.99016	0	elongation factor G, mitochondrial precursor
LOC_Os07g07250	Cluster0001	196.385	4.99016	0	eukaryotic translation initiation factor 3 subunit 6
LOC_Os01g68070	Cluster0001	196.385	4.99016	0	expressed protein
LOC_Os12g41715	Cluster0001	196.385	4.99016	0
LOC_Os05g01550	Cluster0001	196.385	4.99016	0	nucleic acid binding protein
LOC_Os03g61140	Cluster0001	196.385	4.99016	0	expressed protein
LOC_Os02g03890	Cluster0001	196.385	4.99016	0	RNA binding protein
LOC_Os09g07360	Cluster0001	196.385	4.99016	0	ABI3-interacting protein 2
LOC_Os01g66520	Cluster0001	196.385	4.99016	0	serine/threonine-protein kinase RIO2
LOC_Os12g01916	Cluster0001	196.385	4.99016	0	bcpLH protein
LOC_Os06g40590	Cluster0001	196.385	4.99016	0	expressed protein
LOC_Os05g32590	Cluster0001	196.385	4.99016	0	methylase
LOC_Os02g29464	Cluster0001	196.385	4.99016	0	DNA repair protein RAD50
LOC_Os12g07300	Cluster0001	196.385	4.99016	0	expressed protein
LOC_Os02g51490	Cluster0001	196.385	4.99016	0	expressed protein
LOC_Os10g36370	Cluster0001	196.385	4.99016	0	chaperone protein dnaJ 13
LOC_Os05g42230	Cluster0001	196.385	4.99016	0	ER6 protein
LOC_Os05g01310	Cluster0001	196.385	4.99016	0	ankyrin-1
LOC_Os05g05260	Cluster0001	196.385	4.99016	0	DNA repair helicase UVH6
LOC_Os12g08820	Cluster0001	196.385	4.99016	0	auxin-independent growth promoter-like protein
LOC_Os08g06050	Cluster0001	196.385	4.99016	0	meiotic recombination protein SPO11
LOC_Os02g35950	Cluster0001	196.385	4.99016	0	expressed protein
LOC_Os12g42150	Cluster0001	196.385	4.99016	0	nucleotide binding protein
LOC_Os01g14830	Cluster0001	196.385	4.99016	0	50S ribosomal protein L3-2, chloroplast precursor
LOC_Os12g37590	Cluster0001	196.385	4.99016	0	prefoldin subunit 3
LOC_Os06g10430	Cluster0001	196.385	4.99016	0	gb protein
LOC_Os03g46750	Cluster0001	196.385	4.99016	0	PNT1
LOC_Os03g58640	Cluster0001	196.385	4.99016	0	FHA domain containing protein
LOC_Os09g37040	Cluster0001	196.385	4.99016	0	bZIP protein
LOC_Os01g69970	Cluster0001	196.385	4.99016	0	periodic tryptophan protein 1
LOC_Os09g32300	Cluster0001	196.385	4.99016	0	nucleic acid binding protein
LOC_Os01g16100	Cluster0001	196.385	4.99016	0	translin family protein
LOC_Os12g42960	Cluster0001	196.385	4.99016	0	expressed protein
LOC_Os08g08860	Cluster0001	196.385	4.99016	0	CRS2-associated factor 1
LOC_Os04g52180	Cluster0001	196.385	4.99016	0	expressed protein
LOC_Os07g13534	Cluster0001	196.385	4.99016	0	expressed protein
LOC_Os05g06420	Cluster0001	196.385	4.99016	0	expressed protein
LOC_Os03g50900	Cluster0001	196.385	4.99016	0
LOC_Os12g30020	Cluster0001	196.385	4.99016	0	cyclin-T1
LOC_Os10g27450	Cluster0001	196.385	4.99016	0	expressed protein
LOC_Os06g04840	Cluster0001	196.385	4.99016	0	leucine-rich repeat receptor protein kinase EXS precursor
LOC_Os04g41490	Cluster0001	196.385	4.99016	0	DNA-directed RNA polymerase III largest subunit
LOC_Os01g70330	Cluster0001	196.385	4.99016	0	prefoldin subunit family protein
LOC_Os05g50480	Cluster0001	196.385	4.99016	0	expressed protein
LOC_Os03g17910	Cluster0001	196.385	4.99016	0	kinesin like protein
LOC_Os04g25410	Cluster0001	196.385	4.99016	0	tetratricopeptide-like helical
LOC_Os01g60260	Cluster0001	196.385	4.99016	0	protein held out wings
LOC_Os03g37100	Cluster0001	196.385	4.99016	0	DTW domain containing protein
LOC_Os01g42710	Cluster0001	196.385	4.99016	0	LSD1 zinc finger family protein
LOC_Os03g61600	Cluster0001	196.385	4.99016	0	phosphoribosylformylglycinamidine cyclo-ligase,chloroplast/mitochondrial precursor
LOC_Os06g45390	Cluster0001	196.385	4.99016	0	expressed protein
LOC_Os03g16730	Cluster0001	196.385	4.99016	0	expressed protein
LOC_Os12g12950	Cluster0001	196.385	4.99016	0	expressed protein
LOC_Os06g36220	Cluster0001	196.385	4.99016	0	F-box domain containing protein
LOC_Os03g11510	Cluster0001	196.385	4.99016	0	mitochondrial carrier YMR166C
LOC_Os06g04190	Cluster0001	196.385	4.99016	0	rad1-like protein
LOC_Os08g27824	Cluster0001	196.385	4.99016	0	RNA binding protein
LOC_Os12g32544	Cluster0001	196.385	4.99016	0	expressed protein
LOC_Os04g34620	Cluster0001	196.385	4.99016	0	expressed protein
LOC_Os01g51390	Cluster0001	196.385	4.99016	0	mitochondrial-processing peptidase beta subunit, mitochondrial precursor
LOC_Os09g19980	Cluster0001	196.385	4.99016	0	expressed protein
LOC_Os02g12600	Cluster0001	196.385	4.99016	0	NOL1R
LOC_Os07g08180	Cluster0001	196.385	4.99016	0	expressed protein
LOC_Os04g56770	Cluster0001	196.385	4.99016	0	conserved hypothetical protein
LOC_Os03g13370	Cluster0001	196.385	4.99016	0	cell division cycle protein 16
LOC_Os11g11500	Cluster0001	196.385	4.99016	0	protein Z
LOC_Os06g02600	Cluster0001	196.385	4.99016	0	DAG protein, chloroplast precursor
LOC_Os08g45040	Cluster0001	196.385	4.99016	0	zinc finger protein 593
LOC_Os04g28060	Cluster0001	196.385	4.99016	0	expressed protein
LOC_Os08g25090	Cluster0001	196.385	4.99016	0	grpE1
LOC_Os03g08140	Cluster0001	196.385	4.99016	0	tubulin--tyrosine ligase-like protein 12
LOC_Os08g39070	Cluster0001	196.385	4.99016	0	COP9 signalosome complex subunit 6a
LOC_Os03g46600	Cluster0001	196.385	4.99016	0	acidic leucine-rich nuclear phosphoprotein 32 family member A
LOC_Os06g46880	Cluster0001	196.385	4.99016	0	pre-mRNA splicing factor
LOC_Os04g56760	Cluster0001	196.385	4.99016	0	PHD finger-like domain-containing protein 5A
LOC_Os04g41550	Cluster0001	196.385	4.99016	0	CFM6
LOC_Os01g42490	Cluster0001	196.385	4.99016	0	endonuclease/Exonuclease/phosphatase family protein
LOC_Os03g22740	Cluster0001	196.385	4.99016	0	nucleolar protein NOP5
LOC_Os05g08840	Cluster0001	196.385	4.99016	0	heat shock 70 kDa protein 4L
LOC_Os12g34400	Cluster0001	196.385	4.99016	0	hypothetical protein
LOC_Os03g63690	Cluster0001	196.385	4.99016	0	expressed protein
LOC_Os04g01480	Cluster0001	196.385	4.99016	0	nucleic acid binding protein
LOC_Os03g60750	Cluster0001	196.385	4.99016	0	ribosomal RNA large subunit methyltransferase J
LOC_Os03g61750	Cluster0001	196.385	4.99016	0	expressed protein
LOC_Os01g07080	Cluster0001	196.385	4.99016	0	ATP-dependent rRNA helicase spb4
LOC_Os03g16870	Cluster0001	196.385	4.99016	0	expressed protein
LOC_Os04g49590	Cluster0001	196.385	4.99016	0	regulatory protein
LOC_Os08g02130	Cluster0001	196.385	4.99016	0	squamous cell carcinoma antigen recognized by T-cells 3
LOC_Os09g19940	Cluster0001	196.385	4.99016	0	nucleic acid binding protein
LOC_Os04g39160	Cluster0001	196.385	4.99016	0	RNA-dependent RNA polymerase homolog 1
LOC_Os08g16780	Cluster0001	196.385	4.99016	0	sin-like protein conserved region containing protein
LOC_Os01g50690	Cluster0001	196.385	4.99016	0	expressed protein
LOC_Os01g59860	Cluster0001	196.385	4.99016	0	expressed protein
LOC_Os06g01370	Cluster0001	196.385	4.99016	0	OB-fold nucleic acid binding domain containing protein
LOC_Os05g06014	Cluster0001	196.385	4.99016	0	expressed protein
LOC_Os11g43220	Cluster0001	196.385	4.99016	0	hypothetical protein
LOC_Os07g09400	Cluster0001	196.385	4.99016	0	expressed protein
LOC_Os04g54420	Cluster0001	196.385	4.99016	0	expressed protein
LOC_Os11g13694	Cluster0001	196.385	4.99016	0	expressed protein
LOC_Os07g10350	Cluster0001	196.385	4.99016	0	RRP5 protein
LOC_Os02g04270	Cluster0001	196.385	4.99016	0	DNA binding protein
LOC_Os06g37640	Cluster0001	196.385	4.99016	0	expressed protein
LOC_Os01g54900	Cluster0001	196.385	4.99016	0	lipid-A-disaccharide synthase family protein
LOC_Os09g07500	Cluster0001	196.385	4.99016	0	PRP3 pre-mRNA processing factor 3
LOC_Os03g13800	Cluster0001	196.385	4.99016	0	NHP2-like protein 1
LOC_Os01g12480	Cluster0001	196.385	4.99016	0	expressed protein
LOC_Os07g45300	Cluster0001	196.385	4.99016	0	tim44-like domain containing protein
LOC_Os09g07820	Cluster0001	196.385	4.99016	0	exosome complex exonuclease RRP41
LOC_Os03g52470	Cluster0001	196.385	4.99016	0	expressed protein
LOC_Os03g29260	Cluster0001	196.385	4.99016	0	elongation factor 1-delta 2
LOC_Os09g36982	Cluster0001	196.385	4.99016	0	expressed protein
LOC_Os06g33520	Cluster0001	196.385	4.99016	0	ATP binding protein
LOC_Os10g37690	Cluster0001	196.385	4.99016	0	inner membrane protein OXA1, mitochondrial precursor
LOC_Os04g47260	Cluster0001	196.385	4.99016	0	expressed protein
LOC_Os05g03540	Cluster0001	196.385	4.99016	0	expressed protein
LOC_Os12g31350	Cluster0001	196.385	4.99016	0	SSXT protein
LOC_Os07g46620	Cluster0001	196.385	4.99016	0	expressed protein
LOC_Os09g32650	Cluster0001	196.385	4.99016	0	leucyl-tRNA synthetase, cytoplasmic
LOC_Os03g63730	Cluster0001	196.385	4.99016	0	RNA-binding protein 34
LOC_Os02g53150	Cluster0001	196.385	4.99016	0	expressed protein
LOC_Os11g04174	Cluster0001	196.385	4.99016	0	expressed protein
LOC_Os02g33560	Cluster0001	196.385	4.99016	0	expressed protein
LOC_Os01g16940	Cluster0001	196.385	4.99016	0	histidine biosynthesis bifunctional protein hisIE, chloroplast precursor
LOC_Os01g12670	Cluster0001	196.385	4.99016	0	expressed protein
LOC_Os11g38170	Cluster0001	196.385	4.99016	0	notchless homolog 1
LOC_Os07g12490	Cluster0001	196.385	4.99016	0	nucleic acid binding protein
LOC_Os02g43920	Cluster0001	196.385	4.99016	0	cell division cycle protein 23
LOC_Os04g57950	Cluster0001	196.385	4.99016	0	dihydroorotate dehydrogenase, mitochondrial precursor
LOC_Os10g35730	Cluster0001	196.385	4.99016	0	expressed protein
LOC_Os01g73550	Cluster0001	196.385	4.99016	0	mitochondrial-processing peptidase alpha subunit, mitochondrial precursor
LOC_Os02g57470	Cluster0001	196.385	4.99016	0	kinesin light chain
LOC_Os01g57630	Cluster0001	196.385	4.99016	0	membrane-associated salt-inducible protein like
LOC_Os03g59590	Cluster0001	196.385	4.99016	0	expressed protein
LOC_Os04g31190	Cluster0001	196.385	4.99016	0	dynamin-related protein 3A
LOC_Os05g48940	Cluster0001	196.385	4.99016	0	expressed protein
LOC_Os09g03610	Cluster0001	196.385	4.99016	0	flowering time control protein FCA
LOC_Os02g04660	Cluster0001	196.385	4.99016	0	protein arginine N-methyltransferase 5
LOC_Os06g07160	Cluster0001	196.385	4.99016	0	expressed protein
LOC_Os09g14960	Cluster0001	196.385	4.99016	0
LOC_Os05g38580	Cluster0001	196.385	4.99016	0	50S ribosomal protein L17
LOC_Os07g23244	Cluster0001	196.385	4.99016	0	RNA binding protein
LOC_Os03g57280	Cluster0001	196.385	4.99016	0	N-dimethylguanosine tRNA methyltransferase
LOC_Os09g04720	Cluster0001	196.385	4.99016	0	SWIb domain-containing protein
LOC_Os01g32790	Cluster0001	196.385	4.99016	0	expressed protein
LOC_Os01g32800	Cluster0001	196.385	4.99016	0	26S proteasome non-ATPase regulatory subunit 13
LOC_Os01g42980	Cluster0001	196.385	4.99016	0	structural constituent of ribosome
LOC_Os06g05660	Cluster0001	196.385	4.99016	0	expressed protein
LOC_Os02g09430	Cluster0001	196.385	4.99016	0	exostosin-like
LOC_Os04g58380	Cluster0001	196.385	4.99016	0	expressed protein
LOC_Os04g58640	Cluster0001	196.385	4.99016	0	cleavage and polyadenylation specificity factor 5
LOC_Os03g08450	Cluster0001	196.385	4.99016	0	eukaryotic translation initiation factor 3 subunit 12
LOC_Os03g26000	Cluster0001	196.385	4.99016	0	expressed protein
LOC_Os08g23730	Cluster0001	196.385	4.99016	0	GMP synthase
LOC_Os01g73560	Cluster0001	196.385	4.99016	0	Leucine Rich Repeat family protein
LOC_Os01g74600	Cluster0001	196.385	4.99016	0	vegetative storage protein
LOC_Os02g58460	Cluster0001	196.385	4.99016	0	beta-catenin-like protein 1
LOC_Os01g72049	Cluster0001	196.385	4.99016	0	mitochondrial SBP40
LOC_Os08g27250	Cluster0001	196.385	4.99016	0	hypothetical protein
LOC_Os03g25130	Cluster0001	196.385	4.99016	0	OB-fold nucleic acid binding domain containing protein
LOC_Os06g09930	Cluster0001	196.385	4.99016	0	G protein-coupled receptor
LOC_Os08g05850	Cluster0001	196.385	4.99016	0	snRNP core Sm protein Sm-X5-like protein
LOC_Os07g31550	Cluster0001	196.385	4.99016	0	expressed protein
LOC_Os02g37870	Cluster0001	196.385	4.99016	0	brix domain-containing protein 2
LOC_Os09g37070	Cluster0001	196.385	4.99016	0	ATP binding protein
LOC_Os04g52290	Cluster0001	196.385	4.99016	0	EMB2217
LOC_Os02g18830	Cluster0001	196.385	4.99016	0	ribosome biogenesis protein NEP1
LOC_Os05g22990	Cluster0001	196.385	4.99016	0	expressed protein
LOC_Os05g07260	Cluster0001	196.385	4.99016	0	expressed protein
LOC_Os07g47420	Cluster0001	196.385	4.99016	0	60S ribosome subunit biogenesis protein NIP7
LOC_Os03g26220	Cluster0001	196.385	4.99016	0	expressed protein
LOC_Os04g51360	Cluster0001	196.385	4.99016	0	nucleic acid binding protein
LOC_Os01g55730	Cluster0001	196.385	4.99016	0	expressed protein
LOC_Os08g01350	Cluster0001	196.385	4.99016	0	transmembrane protein 18
LOC_Os03g44780	Cluster0001	196.385	4.99016	0	GTP binding protein
LOC_Os08g07790	Cluster0001	196.385	4.99016	0	CRS2-associated factor 1
LOC_Os05g04330	Cluster0001	196.385	4.99016	0	DNA methyltransferase DMT106
LOC_Os09g34180	Cluster0001	196.385	4.99016	0	AFH1
LOC_Os06g14040	Cluster0001	196.385	4.99016	0	mitochondrion protein
LOC_Os04g50890	Cluster0001	196.385	4.99016	0	SC3 protein
LOC_Os11g37330	Cluster0001	196.385	4.99016	0	tetratricopeptide-like helical
LOC_Os05g22920	Cluster0001	196.385	4.99016	0	expressed protein
LOC_Os12g06890	Cluster0001	196.385	4.99016	0	nucleoporin nup189
LOC_Os07g46440	Cluster0001	196.385	4.99016	0	ribosomal protein S9 containing protein
LOC_Os06g42810	Cluster0001	196.385	4.99016	0	UBA and UBX domain-containing protein
LOC_Os04g57510	Cluster0001	196.385	4.99016	0	exostosin-like
LOC_Os01g72890	Cluster0001	196.385	4.99016	0	serine/arginine repetitive matrix protein 1
LOC_Os06g43650	Cluster0001	196.385	4.99016	0	expressed protein
LOC_Os01g55740	Cluster0001	196.385	4.99016	0	expressed protein
LOC_Os04g17064	Cluster0001	196.385	4.99016	0	conserved protein
LOC_Os03g52750	Cluster0001	196.385	4.99016	0	cyclin-H
LOC_Os06g09570	Cluster0001	196.385	4.99016	0	nucleolar GTP-binding protein 1
LOC_Os09g34120	Cluster0001	196.385	4.99016	0	expressed protein
LOC_Os10g33620	Cluster0001	196.385	4.99016	0	polyubiquitin containing 7 ubiquitin monomers
LOC_Os06g13570	Cluster0001	196.385	4.99016	0	expressed protein
LOC_Os01g55070	Cluster0001	196.385	4.99016	0	expressed protein
LOC_Os12g19040	Cluster0001	196.385	4.99016	0	expressed protein
LOC_Os06g46400	Cluster0001	196.385	4.99016	0	nucleic acid binding protein
LOC_Os10g27180	Cluster0001	196.385	4.99016	0	expressed protein
LOC_Os05g38984	Cluster0001	196.385	4.99016	0	expressed protein
LOC_Os04g52200	Cluster0001	196.385	4.99016	0	multiple RNA-binding domain-containing protein 1
LOC_Os03g07580	Cluster0001	196.385	4.99016	0	PRE
LOC_Os02g16650	Cluster0001	196.385	4.99016	0	expressed protein
LOC_Os07g48350	Cluster0001	196.385	4.99016	0	expressed protein
LOC_Os01g53600	Cluster0001	196.385	4.99016	0	protein farnesyltransferase beta subunit
LOC_Os12g39340	Cluster0001	196.385	4.99016	0	alpha-1,2-mannosyltransferase alg11
LOC_Os01g13730	Cluster0001	196.385	4.99016	0	protein SOF1
LOC_Os06g13010	Cluster0001	196.385	4.99016	0	nucleic acid binding protein
LOC_Os02g57330	Cluster0001	196.385	4.99016	0	tumor-related protein
LOC_Os03g19570	Cluster0001	196.385	4.99016	0	fip1 motif family protein
LOC_Os05g40720	Cluster0001	196.385	4.99016	0	transferase, transferring glycosyl groups
LOC_Os08g37480	Cluster0001	196.385	4.99016	0	surfeit locus protein 5
LOC_Os10g32060	Cluster0001	196.385	4.99016	0
LOC_Os03g53170	Cluster0001	196.385	4.99016	0	methyltransferase small domain
LOC_Os10g10980	Cluster0001	196.385	4.99016	0	F-box domain containing protein
LOC_Os09g11230	Cluster0001	196.385	4.99016	0	serine/threonine-protein phosphatase PP-X isozyme 2
LOC_Os06g47290	Cluster0001	196.385	4.99016	0	growth regulator like protein
LOC_Os09g19900	Cluster0001	196.385	4.99016	0	THO complex subunit 6
LOC_Os11g20689	Cluster0001	196.385	4.99016	0	exosome complex exonuclease RRP43
LOC_Os06g35470	Cluster0001	196.385	4.99016	0	50S ribosomal protein L1
LOC_Os11g28980	Cluster0001	196.385	4.99016	0	GPI transamidase component PIG-T precursor
LOC_Os01g55020	Cluster0001	196.385	4.99016	0	expressed protein
LOC_Os05g40780	Cluster0001	196.385	4.99016	0	keratinocytes-associated protein 2
LOC_Os05g30030	Cluster0001	196.385	4.99016	0	catalytic/ oxidoreductase, acting on NADH or NADPH
LOC_Os03g64110	Cluster0001	196.385	4.99016	0	expressed protein
LOC_Os08g09350	Cluster0001	196.385	4.99016	0	protein gar2
LOC_Os08g13690	Cluster0001	196.385	4.99016	0	60S ribosomal protein L7-1
LOC_Os06g47320	Cluster0001	196.385	4.99016	0	T-complex protein 1 subunit eta
LOC_Os10g34370	Cluster0001	196.385	4.99016	0	expressed protein
LOC_Os01g63780	Cluster0001	196.385	4.99016	0	nsp1-like C-terminal region family protein
LOC_Os06g43690	Cluster0001	196.385	4.99016	0	WD repeat-containing protein 36
LOC_Os11g35340	Cluster0001	196.385	4.99016	0	S-adenosylmethionine-dependent methyltransferase/ catalytic
LOC_Os03g07150	Cluster0001	196.385	4.99016	0	OsPP2Ac-5 - Phosphatase 2A isoform 5 belonging to family 2
LOC_Os11g37080	Cluster0001	196.385	4.99016	0	h/ACA ribonucleoprotein complex subunit 1-like protein 1
LOC_Os10g34180	Cluster0001	196.385	4.99016	0	transcription factor BTF3
LOC_Os01g53460	Cluster0001	196.385	4.99016	0	anthocyanidin 5,3-O-glucosyltransferase
LOC_Os11g10434	Cluster0001	196.385	4.99016	0	expressed protein
LOC_Os10g25660	Cluster0001	196.385	4.99016	0	F-box domain containing protein
LOC_Os02g35110	Cluster0001	196.385	4.99016	0	tubulin-specific chaperone C
LOC_Os07g40770	Cluster0001	196.385	4.99016	0	expressed protein
LOC_Os04g04030	Cluster0001	196.385	4.99016	0	conserved hypothetical protein
LOC_Os04g34720	Cluster0001	196.385	4.99016	0	DNA binding protein
LOC_Os08g42110	Cluster0001	196.385	4.99016	0	cation cation antiporter
LOC_Os01g46870	Cluster0001	196.385	4.99016	0	ap2 domain protein
LOC_Os09g26650	Cluster0001	196.385	4.99016	0	2Fe-2S ferredoxin
LOC_Os03g32630	Cluster0001	196.385	4.99016	0	ATP-binding cassette sub-family F member 1
LOC_Os09g36850	Cluster0001	196.385	4.99016	0	expressed protein
LOC_Os02g03440	Cluster0001	196.385	4.99016	0	small nuclear ribonucleoprotein E
LOC_Os01g13720	Cluster0001	196.385	4.99016	0	expressed protein
LOC_Os01g02170	Cluster0001	196.385	4.99016	0	expressed protein
LOC_Os09g12270	Cluster0001	196.385	4.99016	0	FK506-binding protein 39 kDa
LOC_Os02g58330	Cluster0001	196.385	4.99016	0	pentatricopeptide repeat protein PPR868-14
LOC_Os02g01740	Cluster0001	196.385	4.99016	0	U5 small nuclear ribonucleoprotein 200 kDa helicase
LOC_Os03g09180	Cluster0001	196.385	4.99016	0	protein trpH
LOC_Os03g22450	Cluster0001	196.385	4.99016	0	auxin response factor 75
LOC_Os05g43374	Cluster0001	196.385	4.99016	0	expressed protein
LOC_Os08g05470	Cluster0001	196.385	4.99016	0	expressed protein
LOC_Os09g29630	Cluster0001	196.385	4.99016	0	NOL1/NOP2/sun family protein
LOC_Os03g03930	Cluster0001	196.385	4.99016	0	poly
LOC_Os07g30840	Cluster0001	196.385	4.99016	0	COP9 signalosome complex subunit 7
LOC_Os03g51510	Cluster0001	196.385	4.99016	0	mitochondrial 60S ribosomal protein L6
LOC_Os03g16874	Cluster0001	196.385	4.99016	0	expressed protein
LOC_Os03g51470	Cluster0001	196.385	4.99016	0	expressed protein
LOC_Os12g41780	Cluster0001	196.385	4.99016	0	acetylglucosaminyltransferase
LOC_Os05g30810	Cluster0001	196.385	4.99016	0	expressed protein
LOC_Os02g04730	Cluster0001	196.385	4.99016	0	cycloartenol synthase
LOC_Os01g42630	Cluster0001	196.385	4.99016	0	expressed protein
LOC_Os03g18720	Cluster0001	196.385	4.99016	0	spliceosomal protein
LOC_Os03g07800	Cluster0001	196.385	4.99016	0	RNA-binding post-transcriptional regulator csx1
LOC_Os06g43250	Cluster0001	196.385	4.99016	0	expressed protein
LOC_Os11g36480	Cluster0001	196.385	4.99016	0	nucleic acid binding protein
LOC_Os09g12615	Cluster0001	196.385	4.99016	0
LOC_Os06g17290	Cluster0001	196.385	4.99016	0	phosphatidylinositol 3- and 4-kinase family protein
LOC_Os06g12060	Cluster0001	196.385	4.99016	0	mTERF family protein
LOC_Os08g09740	Cluster0001	196.385	4.99016	0	F-box domain containing protein
LOC_Os04g37750	Cluster0001	196.385	4.99016	0	expressed protein
LOC_Os04g42380	Cluster0001	196.385	4.99016	0	40S ribosomal protein S11
LOC_Os02g13630	Cluster0001	196.385	4.99016	0	expressed protein
LOC_Os01g55900	Cluster0001	196.385	4.99016	0	holliday junction resolvase
LOC_Os05g49150	Cluster0001	196.385	4.99016	0	eukaryotic translation initiation factor 3 subunit 7
LOC_Os12g41930	Cluster0001	196.385	4.99016	0	SRP40, C-terminal domain containing protein
LOC_Os02g57980	Cluster0001	196.385	4.99016	0	ATP-dependent RNA helicase dbp4
LOC_Os03g24830	Cluster0001	196.385	4.99016	0	si xx-184l24.3 protein
LOC_Os11g38150	Cluster0001	196.385	4.99016	0	expressed protein
LOC_Os08g04590	Cluster0001	196.385	4.99016	0	csAtPR5
LOC_Os09g34850	Cluster0001	196.385	4.99016	0	delta DNA polymerase
LOC_Os01g41210	Cluster0001	196.385	4.99016	0
LOC_Os04g40130	Cluster0001	196.385	4.99016	0	rf1 protein, mitochondrial precursor
LOC_Os05g41100	Cluster0001	196.385	4.99016	0	zz domain protein
LOC_Os05g02040	Cluster0001	196.385	4.99016	0	DNA binding protein
LOC_Os01g04730	Cluster0001	196.385	4.99016	0	60S ribosomal protein L26-1
LOC_Os06g01980	Cluster0001	196.385	4.99016	0	cell division control protein 48 homolog C
LOC_Os01g34660	Cluster0001	196.385	4.99016	0	expressed protein
LOC_Os03g01970	Cluster0001	196.385	4.99016	0	THO complex subunit 1
LOC_Os08g42760	Cluster0001	196.385	4.99016	0	S-adenosylmethionine-dependent methyltransferase/ methyltransferase
LOC_Os12g09290	Cluster0001	196.385	4.99016	0	pseudouridylate synthase
LOC_Os01g21610	Cluster0001	196.385	4.99016	0	chaperone-activity of bc1 complex-like, mitochondrial precursor
LOC_Os04g30430	Cluster0001	196.385	4.99016	0	RNA-binding protein-like
LOC_Os07g48360	Cluster0001	196.385	4.99016	0	superfamily II DNA helicase
LOC_Os03g60180	Cluster0001	196.385	4.99016	0	GTP binding protein
LOC_Os10g40824	Cluster0001	196.385	4.99016	0	hypothetical protein
LOC_Os06g39600	Cluster0001	196.385	4.99016	0	protein phosphatase 2C homolog 2
LOC_Os02g13950	Cluster0001	196.385	4.99016	0	expressed protein
LOC_Os05g30340	Cluster0001	196.385	4.99016	0	expressed protein
LOC_Os07g47500	Cluster0001	196.385	4.99016	0	histone-arginine methyltransferase CARM1
LOC_Os01g53560	Cluster0001	196.385	4.99016	0	phosphoesterase
LOC_Os07g20420	Cluster0001	196.385	4.99016	0	tetratricopeptide-like helical
LOC_Os08g34480	Cluster0001	196.385	4.99016	0	splicing factor 3B subunit 5
LOC_Os02g42710	Cluster0001	196.385	4.99016	0	elicitor-responsive protein 3
LOC_Os09g32740	Cluster0001	196.385	4.99016	0	ubiquitin carboxyl-terminal hydrolase family protein
LOC_Os04g32460	Cluster0001	196.385	4.99016	0	transport inhibitor response 1 protein
LOC_Os09g39790	Cluster0001	196.385	4.99016	0	triacylglycerol lipase
LOC_Os07g44840	Cluster0001	196.385	4.99016	0	protein yrdA
LOC_Os01g68660	Cluster0001	196.385	4.99016	0	cysteine proteinase inhibitor B
LOC_Os02g58020	Cluster0001	196.385	4.99016	0	protein GCN20
LOC_Os01g48980	Cluster0001	196.385	4.99016	0	GPI-anchor transamidase
LOC_Os12g35570	Cluster0001	196.385	4.99016	0	tryptophanyl-tRNA synthetase
LOC_Os03g03390	Cluster0001	196.385	4.99016	0	nucleic acid binding protein
LOC_Os06g01170	Cluster0001	196.385	4.99016	0	protein binding protein
LOC_Os07g42660	Cluster0001	196.385	4.99016	0	caltractin
LOC_Os02g39180	Cluster0001	196.385	4.99016	0	expressed protein
LOC_Os05g51500	Cluster0001	196.385	4.99016	0	eukaryotic translation initiation factor 5B
LOC_Os05g05280	Cluster0001	196.385	4.99016	0	protein binding protein
LOC_Os06g04600	Cluster0001	196.385	4.99016	0	ribosome production factor 1
LOC_Os06g02100	Cluster0001	196.385	4.99016	0	F-box domain containing protein
LOC_Os08g24760	Cluster0001	196.385	4.99016	0	pre-mRNA-splicing factor ATP-dependent RNA helicase DHX16
LOC_Os05g01630	Cluster0001	196.385	4.99016	0	F-box domain containing protein
LOC_Os10g35550	Cluster0001	196.385	4.99016	0	pre-mRNA-splicing factor prp1
LOC_Os10g25320	Cluster0001	196.385	4.99016	0	translation initiation factor eIF-2B beta subunit
LOC_Os06g13020	Cluster0001	196.385	4.99016	0	DNA polymerase lambda
LOC_Os12g01430	Cluster0001	196.385	4.99016	0	mRNA turnover protein 4
LOC_Os02g14720	Cluster0001	196.385	4.99016	0	expressed protein
LOC_Os06g50850	Cluster0001	196.385	4.99016	0	expressed protein
LOC_Os01g32130	Cluster0001	196.385	4.99016	0	expressed protein
LOC_Os05g46230	Cluster0001	196.385	4.99016	0	expressed protein
LOC_Os01g64720	Cluster0001	196.385	4.99016	0	expressed protein
LOC_Os05g43130	Cluster0001	196.385	4.99016	0	brix domain-containing protein 1
LOC_Os03g46490	Cluster0001	196.385	4.99016	0	40S ribosomal protein S21
LOC_Os12g43100	Cluster0001	196.385	4.99016	0	HEAT-like
LOC_Os06g23160	Cluster0001	196.385	4.99016	0	translation initiation factor eIF-2B gamma subunit
LOC_Os09g36370	Cluster0001	196.385	4.99016	0	ER lumen protein retaining receptor containing protein
LOC_Os05g46280	Cluster0001	196.385	4.99016	0	EMB2752
LOC_Os02g32540	Cluster0001	196.385	4.99016	0	expressed protein
LOC_Os07g44970	Cluster0001	196.385	4.99016	0	XPA-binding protein 2
LOC_Os03g33012	Cluster0001	196.385	4.99016	0	WRKY transcription factor 4
LOC_Os10g35190	Cluster0001	196.385	4.99016	0	expressed protein
LOC_Os02g54000	Cluster0001	196.385	4.99016	0	S-adenosylmethionine-dependent methyltransferase/ catalytic
LOC_Os07g22220	Cluster0001	196.385	4.99016	0	F-box-like/WD-repeat-containing protein TBL1XR1-A
LOC_Os12g30510	Cluster0001	196.385	4.99016	0	calcitonin gene-related peptide-receptor component protein
LOC_Os07g32900	Cluster0001	196.385	4.99016	0	rf1 protein, mitochondrial precursor
LOC_Os07g43510	Cluster0001	196.385	4.99016	0	40S ribosomal protein S9
LOC_Os11g10400	Cluster0001	196.385	4.99016	0	F-box domain containing protein
LOC_Os07g07280	Cluster0001	196.385	4.99016	0	expressed protein
LOC_Os02g21240	Cluster0001	196.385	4.99016	0	ubiquitin-protein ligase
LOC_Os10g37640	Cluster0001	196.385	4.99016	0	HIT zinc finger family protein
LOC_Os06g13070	Cluster0001	196.385	4.99016	0	ROS1 protein
LOC_Os03g50010	Cluster0001	196.385	4.99016	0	toc64
LOC_Os02g53384	Cluster0001	196.385	4.99016	0	expressed protein
LOC_Os01g36890	Cluster0001	196.385	4.99016	0	spliceosome RNA helicase BAT1
LOC_Os01g62800	Cluster0001	196.385	4.99016	0	ankyrin-like protein
LOC_Os08g40610	Cluster0001	196.385	4.99016	0	30S ribosomal protein S16
LOC_Os04g40720	Cluster0001	196.385	4.99016	0	expressed protein
LOC_Os11g20554	Cluster0001	196.385	4.99016	0	pre-mRNA-splicing factor ATP-dependent RNA helicase F56D2.6
LOC_Os01g49150	Cluster0001	196.385	4.99016	0	syntaxin 72
LOC_Os07g36090	Cluster0001	196.385	4.99016	0	60S ribosomal protein L24, mitochondrial precursor
LOC_Os05g08360	Cluster0001	196.385	4.99016	0	fibrillarin-2
LOC_Os02g39700	Cluster0001	196.385	4.99016	0	RNA-binding protein
LOC_Os04g56670	Cluster0001	196.385	4.99016	0	40S ribosomal protein S4-like
LOC_Os06g05920	Cluster0001	196.385	4.99016	0	rf1 protein, mitochondrial precursor
LOC_Os06g37510	Cluster0001	196.385	4.99016	0	senescence-associated protein 5
LOC_Os07g44230	Cluster0001	196.385	4.99016	0	ribonuclease P
LOC_Os02g02580	Cluster0001	196.385	4.99016	0	expressed protein
LOC_Os03g54780	Cluster0001	196.385	4.99016	0	serine/threonine kinase
LOC_Os06g35030	Cluster0001	196.385	4.99016	0	CID11
LOC_Os09g25050	Cluster0001	196.385	4.99016	0	EMB2745
LOC_Os04g57190	Cluster0001	196.385	4.99016	0	ubiquitin carboxyl-terminal hydrolase isozyme L3
LOC_Os10g05200	Cluster0001	196.385	4.99016	0	F-box domain containing protein
LOC_Os01g12440	Cluster0001	196.385	4.99016	0	ap2 domain protein
LOC_Os04g17050	Cluster0001	196.385	4.99016	0	glutaredoxin family protein
LOC_Os05g48410	Cluster0001	196.385	4.99016	0	50S ribosomal protein L21, mitochondrial precursor
LOC_Os01g55170	Cluster0001	196.385	4.99016	0	RNA binding protein
LOC_Os09g37570	Cluster0001	196.385	4.99016	0	cyclin-like F-box
LOC_Os04g42580	Cluster0001	196.385	4.99016	0	carboxyvinyl-carboxyphosphonate phosphorylmutase
LOC_Os10g03780	Cluster0001	196.385	4.99016	0	F-box domain containing protein
LOC_Os04g55130	Cluster0001	196.385	4.99016	0	expressed protein
LOC_Os05g46430	Cluster0001	196.385	4.99016	0	60S ribosomal protein L28
LOC_Os03g04460	Cluster0001	196.385	4.99016	0	outer mitochondrial membrane protein porin
LOC_Os04g46170	Cluster0001	196.385	4.99016	0	expressed protein
LOC_Os03g01016	Cluster0001	196.385	4.99016	0	expressed protein
LOC_Os02g27620	Cluster0001	196.385	4.99016	0	inositol 1,4,5-trisphosphate 5-phosphatase
LOC_Os06g48534	Cluster0001	196.385	4.99016	0	GATA transcription factor 25
LOC_Os09g13740	Cluster0001	196.385	4.99016	0	histone-lysine N-methyltransferase, H3 lysine-36 and H4 lysine-20specific
LOC_Os06g10410	Cluster0001	196.385	4.99016	0	mechanosensitive ion channel family protein
LOC_Os03g21740	Cluster0001	196.385	4.99016	0	valyl-tRNA synthetase
LOC_Os01g16550	Cluster0001	196.385	4.99016	0	expressed protein
LOC_Os04g23849	Cluster0001	196.385	4.99016	0	expressed protein
LOC_Os04g46310	Cluster0001	196.385	4.99016	0	HEAT repeat family protein
LOC_Os08g38570	Cluster0001	196.385	4.99016	0	stat3-interacting protein
LOC_Os01g68310	Cluster0001	196.385	4.99016	0	expressed protein
LOC_Os09g35670	Cluster0001	196.385	4.99016	0	testis intracellular mediator protein
LOC_Os02g38190	Cluster0001	196.385	4.99016	0	expressed protein
LOC_Os02g39820	Cluster0001	196.385	4.99016	0	expressed protein
LOC_Os02g49780	Cluster0001	196.385	4.99016	0	expressed protein
LOC_Os03g41612	Cluster0001	196.385	4.99016	0	5S rRNA binding protein
LOC_Os03g38490	Cluster0001	196.385	4.99016	0	DAG protein, chloroplast precursor
LOC_Os11g09474	Cluster0001	196.385	4.99016	0
LOC_Os11g14170	Cluster0001	196.385	4.99016	0	serine protease HTRA1 precursor
LOC_Os08g40630	Cluster0001	196.385	4.99016	0	mTERF family protein
LOC_Os10g03740	Cluster0001	196.385	4.99016	0	F-box domain containing protein
LOC_Os05g40290	Cluster0001	196.385	4.99016	0	nucleic acid binding protein
LOC_Os01g68970	Cluster0001	196.385	4.99016	0	HYS1
LOC_Os02g18370	Cluster0001	196.385	4.99016	0
LOC_Os02g48122	Cluster0001	196.385	4.99016	0	expressed protein
LOC_Os01g67550	Cluster0001	196.385	4.99016	0	phenol 2-monooxygenase like FAD dependent oxidoreductase of plant origin in apicomplexans
LOC_Os03g56800	Cluster0001	196.385	4.99016	0	inosine-5-monophosphate dehydrogenase 2
LOC_Os10g17990	Cluster0001	196.385	4.99016	0	phosphatidate cytidylyltransferase
LOC_Os03g08800	Cluster0001	196.385	4.99016	0	protein CutA, chloroplast precursor
LOC_Os02g03530	Cluster0001	196.385	4.99016	0	expressed protein
LOC_Os07g05050	Cluster0001	196.385	4.99016	0	nucleolar RNA helicase 2
LOC_Os03g49230	Cluster0001	196.385	4.99016	0	N-acetyltransferase 5
LOC_Os05g02400	Cluster0001	196.385	4.99016	0	RNA binding protein
LOC_Os07g38600	Cluster0001	196.385	4.99016	0	REX1 DNA Repair family protein
LOC_Os03g14580	Cluster0001	196.385	4.99016	0	expressed protein
LOC_Os04g39220	Cluster0001	196.385	4.99016	0	expressed protein
LOC_Os03g51550	Cluster0001	196.385	4.99016	0	expressed protein
LOC_Os04g48710	Cluster0001	196.385	4.99016	0	expressed protein
LOC_Os04g54820	Cluster0001	196.385	4.99016	0	expressed protein
LOC_Os01g36600	Cluster0001	196.385	4.99016	0	expressed protein
LOC_Os07g41120	Cluster0001	196.385	4.99016	0	RNA recognition motif family protein
LOC_Os01g39250	Cluster0001	196.385	4.99016	0	OsFtsH4 - Oryza sativa FtsH protease, homologue of AtFtsH4
LOC_Os02g02950	Cluster0001	196.385	4.99016	0	expressed protein
LOC_Os01g57910	Cluster0001	196.385	4.99016	0	chaperone
LOC_Os03g63260	Cluster0001	196.385	4.99016	0	methyltransferase small domain
LOC_Os04g54330	Cluster0001	196.385	4.99016	0	N-terminal acetyltransferase complex ARD1 subunit homolog A
LOC_Os03g02420	Cluster0001	196.385	4.99016	0	partner of Nob1
LOC_Os06g27910	Cluster0001	196.385	4.99016	0	oleosin Zm-II
LOC_Os03g50570	Cluster0001	196.385	4.99016	0	expressed protein
LOC_Os09g32710	Cluster0001	196.385	4.99016	0	expressed protein
LOC_Os08g19590	Cluster0001	196.385	4.99016	0	OCL3 protein
LOC_Os01g48720	Cluster0001	196.385	4.99016	0	DNA binding protein
LOC_Os04g53670	Cluster0001	196.385	4.99016	0	expressed protein
LOC_Os02g45110	Cluster0001	196.385	4.99016	0	N6-adenosine-methyltransferase MT-A70-like protein
LOC_Os01g72880	Cluster0001	196.385	4.99016	0	MUTL protein homolog 1
LOC_Os03g01110	Cluster0001	196.385	4.99016	0	RNA methyltransferase, TrmH family protein
LOC_Os10g05800	Cluster0001	196.385	4.99016	0	F-box protein family, AtFBL4
LOC_Os05g05800	Cluster0001	196.385	4.99016	0	transport inhibitor response 1 protein
LOC_Os03g56400	Cluster0001	196.385	4.99016	0	pentatricopeptide repeat protein PPR986-12
LOC_Os11g45250	Cluster0001	196.385	4.99016	0	ribonucleases P/MRP protein subunit POP1 containing protein
LOC_Os06g27970	Cluster0001	196.385	4.99016	0	FKBP12-interacting protein of 37 kDa
LOC_Os01g10350	Cluster0001	196.385	4.99016	0	MPPN domain containing protein
LOC_Os11g34190	Cluster0001	196.385	4.99016	0	expressed protein
LOC_Os08g36774	Cluster0001	196.385	4.99016	0	protein binding protein
LOC_Os10g06910	Cluster0001	196.385	4.99016	0	conserved hypothetical protein
LOC_Os03g22890	Cluster0001	196.385	4.99016	0	nucleolar GTP-binding protein 2
LOC_Os09g07120	Cluster0001	196.385	4.99016	0	DNA-directed RNA polymerase 1B, mitochondrial precursor
LOC_Os02g18840	Cluster0001	196.385	4.99016	0	phosphatidylinositol 3- and 4-kinase family protein
LOC_Os03g25260	Cluster0001	196.385	4.99016	0	zinc finger HIT domain-containing protein 1
LOC_Os08g44015	Cluster0001	196.385	4.99016	0
LOC_Os11g05650	Cluster0001	196.385	4.99016	0	dcp1-like decapping family protein
LOC_Os02g12380	Cluster0001	196.385	4.99016	0	histone deacetylase
LOC_Os01g34590	Cluster0001	196.385	4.99016	0	expressed protein
LOC_Os03g02110	Cluster0001	196.385	4.99016	0	expressed protein
LOC_Os02g43519	Cluster0001	196.385	4.99016	0	expressed protein
LOC_Os08g23140	Cluster0001	196.385	4.99016	0	expressed protein
LOC_Os02g39060	Cluster0001	196.385	4.99016	0	RNA binding protein
LOC_Os07g01770	Cluster0001	196.385	4.99016	0	GTPase activating protein
LOC_Os09g01610	Cluster0001	196.385	4.99016	0	clumping factor B precursor
LOC_Os11g35030	Cluster0001	196.385	4.99016	0	expressed protein
LOC_Os07g47580	Cluster0001	196.385	4.99016	0	TGF-beta-inducible nuclear protein 1
LOC_Os05g46560	Cluster0001	196.385	4.99016	0	ran GTPase activating protein
LOC_Os09g39870	Cluster0001	196.385	4.99016	0	expressed protein
LOC_Os03g21140	Cluster0001	196.385	4.99016	0	RNA binding protein
LOC_Os03g44310	Cluster0001	196.385	4.99016	0	translation initiation factor eIF-2B delta subunit
LOC_Os10g40070	Cluster0001	196.385	4.99016	0	expressed protein
LOC_Os06g47840	Cluster0001	196.385	4.99016	0	zinc finger protein 622
LOC_Os10g09930	Cluster0001	196.385	4.99016	0	expressed protein
LOC_Os08g05490	Cluster0001	196.385	4.99016	0	tyrosyl-tRNA synthetase
LOC_Os12g42140	Cluster0001	196.385	4.99016	0	tuftelin-interacting protein 11
LOC_Os02g57050	Cluster0001	196.385	4.99016	0	diphthamide biosynthesis protein 1
LOC_Os06g33370	Cluster0001	196.385	4.99016	0	expressed protein
LOC_Os03g42799	Cluster0001	196.385	4.99016	0	expressed protein
LOC_Os03g21830	Cluster0001	196.385	4.99016	0	protein LRP16
LOC_Os05g08410	Cluster0001	196.385	4.99016	0	ATP10 protein
LOC_Os03g43890	Cluster0001	196.385	4.99016	0	WD-40 repeat protein MSI1
LOC_Os07g37570	Cluster0001	196.385	4.99016	0	expressed protein
LOC_Os07g01850	Cluster0001	196.385	4.99016	0	NLI interacting factor-like phosphatase family protein
LOC_Os07g28800	Cluster0001	196.385	4.99016	0	dnaJ domain containing protein
LOC_Os04g31910	Cluster0001	196.385	4.99016	0	expressed protein
LOC_Os04g56070	Cluster0001	196.385	4.99016	0	COP9 signalosome complex subunit 5b
LOC_Os05g04940	Cluster0001	196.385	4.99016	0	trmH family tRNA/rRNA methyltransferase
LOC_Os10g30420	Cluster0001	196.385	4.99016	0	transcription factor Dp-1
LOC_Os09g13880	Cluster0001	196.385	4.99016	0	SWIM zinc finger family protein
LOC_Os03g11200	Cluster0001	196.385	4.99016	0	pre-mRNA-processing protein prp39
LOC_Os09g27860	Cluster0001	196.385	4.99016	0	expressed protein
LOC_Os07g03240	Cluster0001	196.385	4.99016	0	ribonucleoprotein like protein
LOC_Os03g57430	Cluster0001	196.385	4.99016	0	expressed protein
LOC_Os09g08910	Cluster0001	196.385	4.99016	0	ATP synthase alpha chain, mitochondrial
LOC_Os10g34390	Cluster0001	196.385	4.99016	0	expressed protein
LOC_Os03g60939	Cluster0001	196.385	4.99016	0	dolichol-phosphate mannosyltransferase
LOC_Os03g11450	Cluster0001	196.385	4.99016	0	expressed protein
LOC_Os02g38060	Cluster0001	196.385	4.99016	0	cerebral protein 1
LOC_Os10g41730	Cluster0001	196.385	4.99016	0	expressed protein
LOC_Os10g41650	Cluster0001	196.385	4.99016	0	F-box domain containing protein
LOC_Os02g10540	Cluster0001	196.385	4.99016	0	60S ribosomal protein L7/L12 precursor
LOC_Os08g04440	Cluster0001	196.385	4.99016	0	nucleolin
LOC_Os03g06370	Cluster0001	196.385	4.99016	0	expressed protein
LOC_Os10g42320	Cluster0001	196.385	4.99016	0	nonsense-mediated mRNA decay protein 3
LOC_Os11g14525	Cluster0001	196.385	4.99016	0
LOC_Os02g51700	Cluster0001	196.385	4.99016	0	expressed protein
LOC_Os02g38950	Cluster0001	196.385	4.99016	0	expressed protein
LOC_Os06g19480	Cluster0001	196.385	4.99016	0	expressed protein
LOC_Os03g08810	Cluster0001	196.385	4.99016	0	expressed protein
LOC_Os06g50154	Cluster0001	196.385	4.99016	0	translocon-associated protein alpha subunit precursor
LOC_Os03g59250	Cluster0001	196.385	4.99016	0	expressed protein
LOC_Os05g01910	Cluster0001	196.385	4.99016	0	BPM
LOC_Os01g63840	Cluster0001	196.385	4.99016	0	3-deoxy-D-manno-octulosonic-acid transferase
LOC_Os01g61430	Cluster0001	196.385	4.99016	0	HIT zinc finger family protein
LOC_Os01g16010	Cluster0001	196.385	4.99016	0	BCAS2 protein
LOC_Os04g33750	Cluster0001	196.385	4.99016	0	40S ribosomal protein S14
LOC_Os07g48960	Cluster0001	196.385	4.99016	0	lon protease homolog 2, mitochondrial precursor
LOC_Os02g40690	Cluster0001	196.385	4.99016	0	expressed protein
LOC_Os11g18830	Cluster0001	196.385	4.99016	0	survival motor neuron containing protein
LOC_Os05g50200	Cluster0001	196.385	4.99016	0	expressed protein
LOC_Os04g55700	Cluster0001	196.385	4.99016	0	exonuclease
LOC_Os07g22840	Cluster0001	196.385	4.99016	0	anaphase-promoting complex subunit 11
LOC_Os10g41180	Cluster0001	196.385	4.99016	0	expressed protein
LOC_Os03g60360	Cluster0001	196.385	4.99016	0	myosin-like protein
LOC_Os08g05350	Cluster0001	196.385	4.99016	0	expressed protein
LOC_Os07g36930	Cluster0001	196.385	4.99016	0	expressed protein
LOC_Os03g62550	Cluster0001	196.385	4.99016	0
LOC_Os04g53450	Cluster0001	196.385	4.99016	0	expressed protein
LOC_Os08g09320	Cluster0001	196.385	4.99016	0	vacuolar protein sorting protein 72
LOC_Os01g73880	Cluster0001	196.385	4.99016	0	eukaryotic translation initiation factor 4E-1
LOC_Os03g15550	Cluster0001	196.385	4.99016	0	phosphatidylinositol-4-phosphate 5-kinase 2
LOC_Os02g02020	Cluster0001	196.385	4.99016	0	expressed protein
LOC_Os03g22320	Cluster0001	196.385	4.99016	0	utp14 protein
LOC_Os07g43310	Cluster0001	196.385	4.99016	0	50S ribosomal protein L12-2, chloroplast precursor
LOC_Os03g46610	Cluster0001	196.385	4.99016	0	ATP-dependent RNA helicase DDX47
LOC_Os01g41880	Cluster0001	196.385	4.99016	0	nuclear antigen
LOC_Os09g19150	Cluster0001	196.385	4.99016	0
LOC_Os07g44690	Cluster0001	196.385	4.99016	0	AT-HSFB4
LOC_Os12g41620	Cluster0001	196.385	4.99016	0	nucleotide binding protein
LOC_Os05g11750	Cluster0001	196.385	4.99016	0	serine/threonine-protein kinase NAK
LOC_Os03g20910	Cluster0001	196.385	4.99016	0	homeobox domain containing protein
LOC_Os03g60130	Cluster0001	196.385	4.99016	0	transcription elongation factor A protein 2
LOC_Os04g43750	Cluster0001	196.385	4.99016	0	adenosine kinase 2
LOC_Os07g44940	Cluster0001	196.385	4.99016	0	ATP12 ATPase
LOC_Os12g04934	Cluster0001	196.385	4.99016	0	holiday junction resolvase, S1x1p, URI domain nuclease
LOC_Os10g31900	Cluster0001	196.385	4.99016	0	splicing factor 3B subunit 4
LOC_Os03g17780	Cluster0001	196.385	4.99016	0	WD domain containing protein
LOC_Os05g36186	Cluster0001	196.385	4.99016	0	expressed protein
LOC_Os01g52720	Cluster0001	196.385	4.99016	0	NADH dehydrogenase 1 alpha subcomplex, assembly factor 1
LOC_Os02g39000	Cluster0001	196.385	4.99016	0	DNA binding protein
LOC_Os05g24970	Cluster0001	196.385	4.99016	0	small nuclear ribonucleoprotein Sm D2
LOC_Os10g35280	Cluster0001	196.385	4.99016	0	expressed protein
LOC_Os04g42110	Cluster0001	196.385	4.99016	0	cell division control protein 48 homolog B
LOC_Os05g08044	Cluster0001	196.385	4.99016	0	expressed protein
LOC_Os01g49340	Cluster0001	196.385	4.99016	0	arginine/serine-rich coiled coil protein 1
LOC_Os11g37300	Cluster0001	196.385	4.99016	0	F-box domain containing protein
LOC_Os02g50790	Cluster0001	196.385	4.99016	0	expressed protein
LOC_Os03g29470	Cluster0001	196.385	4.99016	0	transcription initiation factor TFIID subunit 9B
LOC_Os02g07800	Cluster0001	196.385	4.99016	0	expressed protein
LOC_Os01g32870	Cluster0001	196.385	4.99016	0	chaperone protein dnaJ 15
LOC_Os04g08800	Cluster0001	196.385	4.99016	0	expressed protein
LOC_Os07g09950	Cluster0001	196.385	4.99016	0	F-box domain containing protein
LOC_Os04g50760	Cluster0001	196.385	4.99016	0	IBR domain containing protein
LOC_Os03g53720	Cluster0001	196.385	4.99016	0	ATP binding protein
LOC_Os03g44010	Cluster0001	196.385	4.99016	0	expressed protein
LOC_Os08g23710	Cluster0001	196.385	4.99016	0	60S ribosomal protein L7a
LOC_Os04g55360	Cluster0001	196.385	4.99016	0	ubiquitin carboxyl-terminal hydrolase 22
LOC_Os02g30640	Cluster0001	196.385	4.99016	0	basic salivary proline-rich protein 2
LOC_Os01g33490	Cluster0001	196.385	4.99016	0	F-box domain containing protein
LOC_Os03g22960	Cluster0001	196.385	4.99016	0	expressed protein
LOC_Os06g04360	Cluster0001	196.385	4.99016	0	expressed protein
LOC_Os07g48720	Cluster0001	196.385	4.99016	0	RINT-1 / TIP-1 family protein
LOC_Os05g16640	Cluster0001	196.385	4.99016	0	expressed protein
LOC_Os07g15880	Cluster0001	196.385	4.99016	0	mitochondrial prohibitin complex protein 2
LOC_Os07g40270	Cluster0001	196.385	4.99016	0	ABI3-interacting protein 2
LOC_Os06g22700	Cluster0001	196.385	4.99016	0	Zn-finger, RanBP-type, containing protein
LOC_Os11g38250	Cluster0001	196.385	4.99016	0	expressed protein
LOC_Os04g04254	Cluster0001	196.385	4.99016	0	sterol 3-beta-glucosyltransferase
LOC_Os10g42754	Cluster0001	196.385	4.99016	0	expressed protein
LOC_Os09g25865	Cluster0001	196.385	4.99016	0
LOC_Os02g22280	Cluster0001	196.385	4.99016	0
LOC_Os07g32400	Cluster0001	196.385	4.99016	0	GCK-like kinase MIK
LOC_Os05g02880	Cluster0001	196.385	4.99016	0	splicing factor, arginine/serine-rich 7
LOC_Os03g12430	Cluster0001	196.385	4.99016	0	PPR repeat containing protein
LOC_Os09g39350	Cluster0001	196.385	4.99016	0	expressed protein
LOC_Os03g19900	Cluster0001	196.385	4.99016	0	AP2 domain containing protein
LOC_Os05g35580	Cluster0001	196.385	4.99016	0	amidophosphoribosyltransferase, chloroplast precursor
LOC_Os05g03490	Cluster0001	196.385	4.99016	0	expressed protein
LOC_Os07g42880	Cluster0001	196.385	4.99016	0	rf1 protein, mitochondrial precursor
LOC_Os05g01450	Cluster0001	196.385	4.99016	0	eukaryotic translation initiation factor 3 subunit 5
LOC_Os02g09840	Cluster0001	196.385	4.99016	0	calcium ion binding protein
LOC_Os09g32274	Cluster0001	196.385	4.99016	0	30S ribosomal protein S16
LOC_Os08g32690	Cluster0001	196.385	4.99016	0	expressed protein
LOC_Os03g18210	Cluster0001	196.385	4.99016	0	appr-1-p processing enzyme family protein
LOC_Os05g51000	Cluster0001	196.385	4.99016	0	expressed protein
LOC_Os05g07980	Cluster0001	196.385	4.99016	0	expressed protein
LOC_Os06g10660	Cluster0001	196.385	4.99016	0	erwinia induced protein 1
LOC_Os07g01730	Cluster0001	196.385	4.99016	0	expressed protein
LOC_Os02g01070	Cluster0001	196.385	4.99016	0	FG-GAP repeat family protein
LOC_Os03g63720	Cluster0001	196.385	4.99016	0	exosome complex exonuclease RRP46
LOC_Os11g38930	Cluster0001	196.385	4.99016	0	tRNA-splicing endonuclease subunit Sen2
LOC_Os02g35060	Cluster0001	196.385	4.99016	0	RNA methylase
LOC_Os02g07720	Cluster0001	196.385	4.99016	0	choline-phosphate cytidylyltransferase B
LOC_Os11g11370	Cluster0001	196.385	4.99016	0	expressed protein
LOC_Os04g32600	Cluster0001	196.385	4.99016	0	expressed protein
LOC_Os05g51790	Cluster0001	196.385	4.99016	0	ATP binding protein
LOC_Os08g37960	Cluster0001	196.385	4.99016	0	splicing factor, arginine/serine-rich 2
LOC_Os03g08710	Cluster0001	196.385	4.99016	0	expressed protein
LOC_Os10g31520	Cluster0001	196.385	4.99016	0	ribosomal RNA assembly protein mis3
LOC_Os06g51430	Cluster0001	196.385	4.99016	0	signal peptide peptidase-like 2B
LOC_Os02g20930	Cluster0001	196.385	4.99016	0	apoptosis inhibitor 5
LOC_Os02g09900	Cluster0001	196.385	4.99016	0
LOC_Os04g28410	Cluster0001	196.385	4.99016	0	expressed protein
LOC_Os08g25060	Cluster0001	196.385	4.99016	0	BSD domain containing protein
LOC_Os04g31000	Cluster0001	196.385	4.99016	0	spermine/spermidine synthase
LOC_Os01g40250	Cluster0001	196.385	4.99016	0	HEAT repeat family protein
LOC_Os03g48260	Cluster0001	196.385	4.99016	0	expressed protein
LOC_Os01g74180	Cluster0001	196.385	4.99016	0	AP3-complex beta-3A adaptin subunit
LOC_Os07g22950	Cluster0001	196.385	4.99016	0	adenylate kinase isoenzyme 6
LOC_Os09g36030	Cluster0001	196.385	4.99016	0	4-hydroxy-2-oxovalerate aldolase
LOC_Os07g19494	Cluster0001	196.385	4.99016	0	expressed protein
LOC_Os06g05590	Cluster0001	196.385	4.99016	0	F-box domain containing protein
LOC_Os08g31810	Cluster0001	196.385	4.99016	0	MKI67 FHA domain-interacting nucleolar phosphoprotein-like
LOC_Os02g05810	Cluster0001	196.385	4.99016	0	expressed protein
LOC_Os02g15270	Cluster0001	196.385	4.99016	0	tyrosine-protein phosphatase YVH1
LOC_Os12g07350	Cluster0001	196.385	4.99016	0	RNA binding protein
LOC_Os06g08770	Cluster0001	196.385	4.99016	0	ruvB-like 2
LOC_Os05g36000	Cluster0001	196.385	4.99016	0	beta-hydroxyacyl-ACP dehydratase
LOC_Os07g06820	Cluster0001	196.385	4.99016	0	serine/threonine-protein kinase RIO1
LOC_Os03g01540	Cluster0001	196.385	4.99016	0	DNA binding protein
LOC_Os07g13980	Cluster0001	196.385	4.99016	0	glucose-1-phosphate adenylyltransferase large subunit, chloroplast precursor
LOC_Os07g05290	Cluster0001	196.385	4.99016	0	expressed protein
LOC_Os07g09814	Cluster0001	196.385	4.99016	0	F-box domain containing protein
LOC_Os01g31580	Cluster0001	196.385	4.99016	0	expressed protein
LOC_Os05g02580	Cluster0001	196.385	4.99016	0	expressed protein
LOC_Os08g36900	Cluster0001	196.385	4.99016	0	alpha-amylase isozyme 3E precursor
LOC_Os08g01870	Cluster0001	196.385	4.99016	0	rf1 protein, mitochondrial precursor
LOC_Os12g10200	Cluster0001	196.385	4.99016	0	SAM-dependent methyltransferase
LOC_Os05g42300	Cluster0001	196.385	4.99016	0	NAF1 domain containing protein
LOC_Os11g39254	Cluster0001	196.385	4.99016	0	expressed protein
LOC_Os11g24590	Cluster0001	196.385	4.99016	0
LOC_Os01g05130	Cluster0001	196.385	4.99016	0	expressed protein
LOC_Os07g36960	Cluster0001	196.385	4.99016	0	expressed protein
LOC_Os06g09830	Cluster0001	196.385	4.99016	0	expressed protein
LOC_Os07g09510	Cluster0001	196.385	4.99016	0	vegetative cell wall protein gp1 precursor
LOC_Os11g40420	Cluster0001	196.385	4.99016	0	expressed protein
LOC_Os02g01710	Cluster0001	196.385	4.99016	0	expressed protein
LOC_Os06g36170	Cluster0001	196.385	4.99016	0	tRNA A64-2-O-ribosylphosphate transferase
LOC_Os10g41520	Cluster0001	196.385	4.99016	0	casein kinase II subunit beta-4
LOC_Os06g36910	Cluster0001	196.385	4.99016	0	fertility restorer
LOC_Os10g30190	Cluster0001	196.385	4.99016	0	potassium channel tetramerisation domain-containing protein 9
LOC_Os08g07960	Cluster0001	196.385	4.99016	0	rae1-like protein
LOC_Os10g43040	Cluster0001	196.385	4.99016	0	ankyrin-1
LOC_Os10g34380	Cluster0001	196.385	4.99016	0	FF domain containing protein
LOC_Os07g36260	Cluster0001	196.385	4.99016	0
LOC_Os07g02980	Cluster0001	196.385	4.99016	0	hypothetical protein
LOC_Os06g41710	Cluster0001	196.385	4.99016	0	MORC family CW-type zinc finger 3
LOC_Os01g47710	Cluster0001	196.385	4.99016	0	homeobox domain containing protein
LOC_Os09g26550	Cluster0001	196.385	4.99016	0	protease Do-like 14
LOC_Os05g30880	Cluster0001	196.385	4.99016	0	surfeit 6
LOC_Os10g20960	Cluster0001	196.385	4.99016	0
LOC_Os02g29620	Cluster0001	196.385	4.99016	0	expressed protein
LOC_Os03g01230	Cluster0001	196.385	4.99016	0	DNA-directed RNA polymerase II 15.1 kDa polypeptide
LOC_Os12g15420	Cluster0001	196.385	4.99016	0	pre-mRNA-splicing factor cwc-22
LOC_Os03g51540	Cluster0001	196.385	4.99016	0	lariat debranching enzyme
LOC_Os03g11660	Cluster0001	196.385	4.99016	0	cysteine synthase
LOC_Os08g06240	Cluster0001	196.385	4.99016	0	dnajc2 protein
LOC_Os05g45860	Cluster0001	196.385	4.99016	0	glucan endo-1,3-beta-glucosidase 5 precursor
LOC_Os05g30790	Cluster0001	196.385	4.99016	0	CW-type Zinc Finger family protein
LOC_Os03g54970	Cluster0001	196.385	4.99016	0	expressed protein
LOC_Os07g10730	Cluster0001	196.385	4.99016	0	polygalacturonase precursor
LOC_Os08g04920	Cluster0001	196.385	4.99016	0	expressed protein
LOC_Os03g04030	Cluster0001	196.385	4.99016	0	receptor expression-enhancing protein 3
LOC_Os06g46700	Cluster0001	196.385	4.99016	0	expressed protein
LOC_Os04g57010	Cluster0001	196.385	4.99016	0	zinc finger C-x8-C-x5-C-x3-H type family protein
LOC_Os04g56939	Cluster0001	196.385	4.99016	0	expressed protein
LOC_Os04g39660	Cluster0001	196.385	4.99016	0	F-box domain containing protein
LOC_Os01g31220	Cluster0001	196.385	4.99016	0	expressed protein
LOC_Os01g33050	Cluster0001	196.385	4.99016	0	ribosome biogenesis protein RLP24
LOC_Os08g03520	Cluster0001	196.385	4.99016	0	glycine-rich protein 2b
LOC_Os01g27740	Cluster0001	196.385	4.99016	0	dnaJ domain containing protein
LOC_Os10g41380	Cluster0001	196.385	4.99016	0	expressed protein
LOC_Os02g56480	Cluster0001	196.385	4.99016	0	PB1 domain containing protein
LOC_Os02g30050	Cluster0001	196.385	4.99016	0	60S ribosomal protein L35
LOC_Os01g36850	Cluster0001	196.385	4.99016	0
LOC_Os06g05580	Cluster0001	196.385	4.99016	0	F-box domain containing protein
LOC_Os01g56520	Cluster0001	196.385	4.99016	0	double-stranded RNA binding motif family protein
LOC_Os01g72190	Cluster0001	196.385	4.99016	0	expressed protein
LOC_Os08g06360	Cluster0001	196.385	4.99016	0	ngg1 interacting factor 3 like 1 binding protein 1 isoform 1
LOC_Os08g33340	Cluster0001	196.385	4.99016	0	DNA repair protein RAD23
LOC_Os12g35270	Cluster0001	196.385	4.99016	0	expressed protein
LOC_Os07g35300	Cluster0001	196.385	4.99016	0	CRK10
LOC_Os07g33420	Cluster0001	196.385	4.99016	0	taxane 10-beta-hydroxylase
LOC_Os02g44900	Cluster0001	196.385	4.99016	0	expressed protein
LOC_Os07g47150	Cluster0001	196.385	4.99016	0	expressed protein
LOC_Os01g01780	Cluster0001	196.385	4.99016	0	limonene cyclase like protein
LOC_Os07g32730	Cluster0001	196.385	4.99016	0	DNA repair protein rhp16
LOC_Os01g50310	Cluster0001	196.385	4.99016	0	VIP1 protein
LOC_Os02g01250	Cluster0001	196.385	4.99016	0	small nuclear ribonucleoprotein Sm D3
LOC_Os01g52400	Cluster0001	196.385	4.99016	0	acyl---UDP-N-acetylglucosamine O-acyltransferase
LOC_Os09g17730	Cluster0001	196.385	4.99016	0	proton pump interactor
LOC_Os04g01970	Cluster0001	196.385	4.99016	0	SWI/SNF-related matrix-associated actin-dependent regulator of chromatin subfamily C member
LOC_Os04g40050	Cluster0001	196.385	4.99016	0	expressed protein
LOC_Os01g16020	Cluster0001	196.385	4.99016	0	geranylgeranyl hydrogenase
LOC_Os01g54870	Cluster0001	196.385	4.99016	0	60S ribosomal protein L18a
LOC_Os02g07030	Cluster0001	196.385	4.99016	0	expressed protein
LOC_Os04g41120	Cluster0001	196.385	4.99016	0	selenium-binding protein-like
LOC_Os02g57380	Cluster0001	196.385	4.99016	0	thioredoxin-like 8, chloroplast precursor
LOC_Os10g37530	Cluster0001	196.385	4.99016	0	mitochondrial import inner membrane translocase subunit tim23
LOC_Os04g11980	Cluster0001	196.385	4.99016	0	expressed protein
LOC_Os10g37670	Cluster0001	196.385	4.99016	0	actin-depolymerizing factor
LOC_Os07g46180	Cluster0001	196.385	4.99016	0	PWWP domain containing protein
LOC_Os02g29210	Cluster0001	196.385	4.99016	0	ankyrin repeat and protein kinase domain-containing protein 1
LOC_Os07g37680	Cluster0001	196.385	4.99016	0	expressed protein
LOC_Os03g27460	Cluster0001	196.385	4.99016	0	heat shock protein binding protein
LOC_Os02g55940	Cluster0001	196.385	4.99016	0	ribosomal protein S15 containing protein
LOC_Os12g13130	Cluster0001	196.385	4.99016	0	zinc finger protein
LOC_Os09g24640	Cluster0001	196.385	4.99016	0	selenium-binding protein
LOC_Os11g38670	Cluster0001	196.385	4.99016	0	ATP-dependent RNA helicase ded-1
LOC_Os07g48300	Cluster0001	196.385	4.99016	0	eukaryotic translation initiation factor 2 beta subunit
LOC_Os05g27870	Cluster0001	196.385	4.99016	0	expressed protein
LOC_Os06g03840	Cluster0001	196.385	4.99016	0	expressed protein
LOC_Os03g63670	Cluster0001	196.385	4.99016	0	expressed protein
LOC_Os08g41250	Cluster0001	196.385	4.99016	0	signal recognition particle receptor beta subunit
LOC_Os04g57150	Cluster0001	196.385	4.99016	0	tafazzin
LOC_Os01g16970	Cluster0001	196.385	4.99016	0	protein kinase C substrate 80K-H
LOC_Os02g08300	Cluster0001	196.385	4.99016	0	DNA repair protein RAD23-1
LOC_Os01g56600	Cluster0001	196.385	4.99016	0	signal recognition particle 54 kDa protein 2
LOC_Os04g40880	Cluster0001	196.385	4.99016	0	nucleotide-binding protein 1
LOC_Os07g28210	Cluster0001	196.385	4.99016	0
LOC_Os03g50920	Cluster0001	196.385	4.99016	0	ZF-HD protein dimerisation region containing protein
LOC_Os07g07020	Cluster0001	196.385	4.99016	0	mediator complex subunit SOH1
LOC_Os06g21750	Cluster0001	196.385	4.99016	0	hypothetical protein
LOC_Os09g34970	Cluster0001	196.385	4.99016	0	arsenical pump-driving ATPase
LOC_Os01g09460	Cluster0001	196.385	4.99016	0	hexokinase-1
LOC_Os04g14654	Cluster0001	196.385	4.99016	0	vacuolar protein-sorting protein 33
LOC_Os12g21500	Cluster0001	196.385	4.99016	0	exosome complex exonuclease RRP42
LOC_Os08g43300	Cluster0001	196.385	4.99016	0	SAY1
LOC_Os07g39480	Cluster0001	196.385	4.99016	0	OsWRKY78 - Superfamily of rice TFs having WRKY and zinc finger domains
LOC_Os08g30060	Cluster0001	196.385	4.99016	0	proton pump interactor
LOC_Os03g53500	Cluster0001	196.385	4.99016	0	ATP-dependent RNA helicase SUV3, mitochondrial precursor
LOC_Os02g01350	Cluster0001	196.385	4.99016	0	expressed protein
LOC_Os04g42140	Cluster0001	196.385	4.99016	0	eukaryotic initiation factor iso-4F subunit p82-34
LOC_Os03g02480	Cluster0001	196.385	4.99016	0	inner membrane protein OXA1L, mitochondrial precursor
LOC_Os03g50390	Cluster0001	196.385	4.99016	0	protein kinase
LOC_Os01g57930	Cluster0001	196.385	4.99016	0	cardiolipin synthetase
LOC_Os03g19059	Cluster0001	196.385	4.99016	0	anaphase-promoting complex subunit 11
LOC_Os04g46620	Cluster0001	196.385	4.99016	0	T-complex protein 1 subunit alpha
LOC_Os12g38950	Cluster0001	196.385	4.99016	0	zinc finger, C2H2 type family protein
LOC_Os02g58200	Cluster0001	196.385	4.99016	0	expressed protein
LOC_Os05g10630	Cluster0001	196.385	4.99016	0	O-sialoglycoprotein endopeptidase
LOC_Os07g47720	Cluster0001	196.385	4.99016	0	expressed protein
LOC_Os04g37720	Cluster0001	196.385	4.99016	0	expressed protein
LOC_Os10g35760	Cluster0001	196.385	4.99016	0	tetratricopeptide-like helical
LOC_Os02g04970	Cluster0001	196.385	4.99016	0	expressed protein
LOC_Os03g50220	Cluster0001	196.385	4.99016	0	homologous pairing protein meu13
LOC_Os12g37640	Cluster0001	196.385	4.99016	0	peptidase C12B10.05
LOC_Os04g19220	Cluster0001	196.385	4.99016	0
LOC_Os09g29420	Cluster0001	196.385	4.99016	0	queuine tRNA-ribosyltransferase
LOC_Os04g56510	Cluster0001	196.385	4.99016	0	protein kinase-like
LOC_Os02g27960	Cluster0001	196.385	4.99016	0	expressed protein
LOC_Os09g21760	Cluster0001	196.385	4.99016	0	CSN12-like protein
LOC_Os02g46080	Cluster0001	196.385	4.99016	0	catalytic/ protein phosphatase type 2C
LOC_Os09g39270	Cluster0001	196.385	4.99016	0	expressed protein
LOC_Os12g41760	Cluster0001	196.385	4.99016	0	conserved hypothetical protein
LOC_Os07g44630	Cluster0001	196.385	4.99016	0	thymidylate kinase
LOC_Os03g63680	Cluster0001	196.385	4.99016	0	expressed protein
LOC_Os10g08879	Cluster0001	196.385	4.99016	0	methylosome subunit pICln
LOC_Os02g36710	Cluster0001	196.385	4.99016	0	protein SET
LOC_Os02g54770	Cluster0001	196.385	4.99016	0	splicing factor, arginine/serine-rich 7
LOC_Os01g01570	Cluster0001	196.385	4.99016	0	kinesin heavy chain
LOC_Os06g47830	Cluster0001	196.385	4.99016	0	OB-fold nucleic acid binding domain containing protein
LOC_Os11g38200	Cluster0001	196.385	4.99016	0	F-box domain containing protein
LOC_Os06g43880	Cluster0001	196.385	4.99016	0	homogentisic acid geranylgeranyl transferase
LOC_Os11g10040	Cluster0001	196.385	4.99016	0	mTERF family protein
LOC_Os04g32350	Cluster0001	196.385	4.99016	0	DNA binding protein
LOC_Os02g44100	Cluster0001	196.385	4.99016	0	expressed protein
LOC_Os01g16110	Cluster0001	196.385	4.99016	0	la domain containing protein
LOC_Os11g31690	Cluster0001	196.385	4.99016	0	expressed protein
LOC_Os02g51430	Cluster0001	196.385	4.99016	0	SEC6
LOC_Os03g04490	Cluster0001	196.385	4.99016	0	cyclin dependent kinase inhibitor
LOC_Os01g64190	Cluster0001	196.385	4.99016	0	expressed protein
LOC_Os12g18200	Cluster0001	196.385	4.99016	0	expressed protein
LOC_Os11g14430	Cluster0001	196.385	4.99016	0	APOBEC1 complementation factor
LOC_Os02g54470	Cluster0001	196.385	4.99016	0	60S ribosomal protein L33-B
LOC_Os03g17710	Cluster0001	196.385	4.99016	0	splicing factor, arginine/serine-rich 6
LOC_Os02g29150	Cluster0001	196.385	4.99016	0	ribosomal RNA apurinic site specific lyase
LOC_Os10g37740	Cluster0001	196.385	4.99016	0	shaggy-related protein kinase theta
LOC_Os06g14870	Cluster0001	196.385	4.99016	0	expressed protein
LOC_Os04g01160	Cluster0001	196.385	4.99016	0	protein binding protein
LOC_Os01g68370	Cluster0001	196.385	4.99016	0	protein viviparous
LOC_Os01g04660	Cluster0001	196.385	4.99016	0	lipid phosphate phosphatase 3, chloroplast precursor
LOC_Os02g55090	Cluster0001	196.385	4.99016	0	expressed protein
LOC_Os01g42620	Cluster0001	196.385	4.99016	0	EMB2745
LOC_Os05g08440	Cluster0001	196.385	4.99016	0	F-box domain containing protein
LOC_Os01g47040	Cluster0001	196.385	4.99016	0	C2 domain containing protein
LOC_Os04g28120	Cluster0001	196.385	4.99016	0	response regulator receiver domain containing protein
LOC_Os02g18090	Cluster0001	196.385	4.99016	0	expressed protein
LOC_Os09g31486	Cluster0001	196.385	4.99016	0	heat shock 70 kDa protein, mitochondrial precursor
LOC_Os02g03340	Cluster0001	196.385	4.99016	0	RNA polymerase II transcription factor B subunit 4
LOC_Os04g48520	Cluster0001	196.385	4.99016	0	expressed protein
LOC_Os01g39134	Cluster0001	196.385	4.99016	0	calcium ion binding protein
LOC_Os04g52770	Cluster0001	196.385	4.99016	0	protein SPATULA
LOC_Os01g42080	Cluster0001	196.385	4.99016	0	expressed protein
LOC_Os07g40790	Cluster0001	196.385	4.99016	0	dopamine responsive protein
LOC_Os08g33410	Cluster0001	196.385	4.99016	0	hypothetical protein
LOC_Os06g07190	Cluster0001	196.385	4.99016	0	expressed protein
LOC_Os02g35840	Cluster0001	196.385	4.99016	0	expressed protein
LOC_Os04g57290	Cluster0001	196.385	4.99016	0	F-box domain containing protein
LOC_Os09g08670	Cluster0001	196.385	4.99016	0	expressed protein
LOC_Os01g03070	Cluster0001	196.385	4.99016	0	eukaryotic translation initiation factor 3 subunit 10
LOC_Os06g01450	Cluster0001	196.385	4.99016	0	methyltransferase
LOC_Os03g08440	Cluster0001	196.385	4.99016	0	40S ribosomal protein SA
LOC_Os10g26660	Cluster0001	196.385	4.99016	0	brain protein 16
LOC_Os05g18524	Cluster0001	196.385	4.99016	0	expressed protein
LOC_Os01g55860	Cluster0001	196.385	4.99016	0	expressed protein
LOC_Os03g44610	Cluster0001	196.385	4.99016	0	calmodulin binding protein
LOC_Os06g33980	Cluster0001	196.385	4.99016	0	tRNA-splicing endonuclease subunit Sen2
LOC_Os04g38900	Cluster0001	196.385	4.99016	0	prohibitin
LOC_Os05g01500	Cluster0001	196.385	4.99016	0	tubulin-specific chaperone E
LOC_Os06g49140	Cluster0001	196.385	4.99016	0	ribosomal RNA methyltransferase 1
LOC_Os01g53620	Cluster0001	196.385	4.99016	0	expressed protein
LOC_Os03g48840	Cluster0001	196.385	4.99016	0	structural constituent of ribosome
LOC_Os03g63410	Cluster0001	196.385	4.99016	0	elongation factor Tu, mitochondrial precursor
LOC_Os06g22070	Cluster0001	196.385	4.99016	0	mitochondrial glycoprotein
LOC_Os06g46380	Cluster0001	196.385	4.99016	0	rab geranylgeranyl transferase like protein
LOC_Os06g04940	Cluster0001	196.385	4.99016	0	expressed protein
LOC_Os12g27090	Cluster0001	196.385	4.99016	0	expressed protein
LOC_Os02g53210	Cluster0001	196.385	4.99016	0	expressed protein
LOC_Os08g08060	Cluster0001	196.385	4.99016	0	vacuolar protein sorting 18
LOC_Os04g52074	Cluster0001	196.385	4.99016	0	expressed protein
LOC_Os02g12570	Cluster0001	196.385	4.99016	0	pre-mRNA cleavage complex II protein Clp1
LOC_Os07g24090	Cluster0001	196.385	4.99016	0	mTERF family protein
LOC_Os01g70160	Cluster0001	196.385	4.99016	0	protein binding protein
LOC_Os08g36980	Cluster0001	196.385	4.99016	0	dnaJ domain containing protein
LOC_Os02g52820	Cluster0001	196.385	4.99016	0	expressed protein
LOC_Os07g15270	Cluster0001	196.385	4.99016	0	expressed protein
LOC_Os06g24910	Cluster0001	196.385	4.99016	0	expressed protein
LOC_Os09g36760	Cluster0001	196.385	4.99016	0	bZIP-like protein
LOC_Os06g04000	Cluster0001	196.385	4.99016	0	peptidyl-prolyl cis-trans isomerase-like 3
LOC_Os06g39760	Cluster0001	196.385	4.99016	0	serine-threonine kinase receptor-associated protein
LOC_Os12g34018	Cluster0001	196.385	4.99016	0
LOC_Os10g32970	Cluster0001	196.385	4.99016	0	eukaryotic translation initiation factor 4E-2
LOC_Os09g11250	Cluster0001	196.385	4.99016	0	grpE protein homolog, mitochondrial precursor
LOC_Os07g11120	Cluster0001	196.385	4.99016	0	nudix hydrolase 13, mitochondrial precursor
LOC_Os06g19460	Cluster0001	196.385	4.99016	0	expressed protein
LOC_Os04g44100	Cluster0001	196.385	4.99016	0	expressed protein
LOC_Os11g10200	Cluster0001	196.385	4.99016	0	F-box domain containing protein
LOC_Os01g16354	Cluster0001	196.385	4.99016	0	rab proteins geranylgeranyltransferase component A
LOC_Os02g46990	Cluster0001	196.385	4.99016	0	ATPase family AAA domain-containing protein 3
LOC_Os05g43830	Cluster0001	196.385	4.99016	0	proline iminopeptidase
LOC_Os02g37862	Cluster0001	196.385	4.99016	0	60S ribosomal protein L6
LOC_Os02g18390	Cluster0001	196.385	4.99016	0	expressed protein
LOC_Os11g35050	Cluster0001	196.385	4.99016	0	expressed protein
LOC_Os04g09390	Cluster0001	196.385	4.99016	0	lectin precursor
LOC_Os09g32930	Cluster0001	196.385	4.99016	0
LOC_Os01g14610	Cluster0001	196.385	4.99016	0	DNA replication complex GINS protein PSF2
LOC_Os03g59310	Cluster0001	196.385	4.99016	0	40S ribosomal protein S2
LOC_Os01g10860	Cluster0001	196.385	4.99016	0	expressed protein
LOC_Os10g30480	Cluster0001	196.385	4.99016	0	hypothetical protein
LOC_Os11g35060	Cluster0001	196.385	4.99016	0	agenet domain containing protein
LOC_Os06g49680	Cluster0001	196.385	4.99016	0	expressed protein
LOC_Os07g07220	Cluster0001	196.385	4.99016	0	small nuclear ribonucleoprotein-associated protein B
LOC_Os03g61570	Cluster0001	196.385	4.99016	0	expressed protein
LOC_Os03g57870	Cluster0001	196.385	4.99016	0	replication factor C subunit 5
LOC_Os05g46290	Cluster0001	196.385	4.99016	0	chaperonin CPN60-2, mitochondrial precursor
LOC_Os07g43470	Cluster0001	196.385	4.99016	0	developmentally-regulated GTP-binding protein 1
LOC_Os07g44620	Cluster0001	196.385	4.99016	0	eukaryotic translation initiation factor 6
LOC_Os04g12480	Cluster0001	196.385	4.99016	0	pumilio-family RNA binding repeat containing protein
LOC_Os03g48090	Cluster0001	196.385	4.99016	0	vegetatible incompatibility protein HET-E-1
LOC_Os07g39400	Cluster0001	196.385	4.99016	0	sorbitol transporter
LOC_Os10g33275	Cluster0001	196.385	4.99016	0
LOC_Os03g58340	Cluster0001	196.385	4.99016	0	expressed protein
LOC_Os02g57370	Cluster0001	196.385	4.99016	0	palmitoyltransferase pfa3
LOC_Os01g02090	Cluster0001	196.385	4.99016	0	expressed protein
LOC_Os03g31110	Cluster0001	196.385	4.99016	0
LOC_Os01g32090	Cluster0001	196.385	4.99016	0	GTP binding protein
LOC_Os07g10300	Cluster0001	196.385	4.99016	0	expressed protein
LOC_Os02g09820	Cluster0001	196.385	4.99016	0	zinc finger, C3HC4 type family protein
LOC_Os03g20560	Cluster0001	196.385	4.99016	0	lipoate-protein ligase
LOC_Os01g16910	Cluster0001	196.385	4.99016	0	mitochondrial import receptor subunit TOM40 homolog 1
LOC_Os02g13200	Cluster0001	196.385	4.99016	0	expressed protein
LOC_Os04g53700	Cluster0001	196.385	4.99016	0	MYND finger family protein
LOC_Os02g01110	Cluster0001	196.385	4.99016	0	translation initiation factor
LOC_Os03g52490	Cluster0001	196.385	4.99016	0	expressed protein
LOC_Os12g07050	Cluster0001	196.385	4.99016	0	protein SSU72
LOC_Os03g27950	Cluster0001	196.385	4.99016	0	hydrolase/ protein serine/threonine phosphatase
LOC_Os03g27030	Cluster0001	196.385	4.99016	0	splicing factor, arginine/serine-rich 2
LOC_Os06g10730	Cluster0001	196.385	4.99016	0	expressed protein
LOC_Os09g02700	Cluster0001	196.385	4.99016	0	polyadenylate-binding protein 2
LOC_Os01g72930	Cluster0001	196.385	4.99016	0	pentatricopeptide repeat protein PPR1106-17
LOC_Os08g07290	Cluster0001	196.385	4.99016	0	HEAT repeat family protein
LOC_Os10g34750	Cluster0001	196.385	4.99016	0	DNA ligase
LOC_Os03g44290	Cluster0001	196.385	4.99016	0	beta-expansin 4 precursor
LOC_Os02g58580	Cluster0001	196.385	4.99016	0	metal tolerance protein C2
LOC_Os10g29530	Cluster0001	196.385	4.99016	0	expressed protein
LOC_Os11g38910	Cluster0001	196.385	4.99016	0	pyruvate decarboxylase isozyme 1
LOC_Os09g24520	Cluster0001	196.385	4.99016	0	pentatricopeptide repeat protein PPR868-14
LOC_Os02g39920	Cluster0001	196.385	4.99016	0	AT hook motif family protein
LOC_Os04g40740	Cluster0001	196.385	4.99016	0	kelch domain-containing protein 4
LOC_Os03g31070	Cluster0001	196.385	4.99016	0	ATP binding protein
LOC_Os10g03750	Cluster0001	196.385	4.99016	0	F-box domain containing protein
LOC_Os08g09710	Cluster0001	196.385	4.99016	0	F-box domain containing protein
LOC_Os01g43020	Cluster0001	196.385	4.99016	0	CTP synthase
LOC_Os01g67580	Cluster0001	196.385	4.99016	0	multidrug resistance-associated protein 9
LOC_Os02g14120	Cluster0001	196.385	4.99016	0	BRASSINOSTEROID INSENSITIVE 1-associated receptor kinase 1 precursor
LOC_Os05g05320	Cluster0001	196.385	4.99016	0	expressed protein
LOC_Os06g12990	Cluster0001	196.385	4.99016	0	tRNA (guanine-N(1)-)-methyltransferase
LOC_Os12g39840	Cluster0001	196.385	4.99016	0	expressed protein
LOC_Os05g44210	Cluster0001	196.385	4.99016	0	alpha,alpha-trehalose-phosphate synthase
LOC_Os02g46090	Cluster0001	196.385	4.99016	0	calcium-dependent protein kinase, isoform AK1
LOC_Os08g45010	Cluster0001	196.385	4.99016	0	ATP-binding cassette sub-family F member 2
LOC_Os03g19960	Cluster0001	196.385	4.99016	0	pre-mRNA-splicing factor ATP-dependent RNA helicase
LOC_Os06g16140	Cluster0001	196.385	4.99016	0	expressed protein
LOC_Os07g48640	Cluster0001	196.385	4.99016	0	oxidoreductase
LOC_Os12g01574	Cluster0001	196.385	4.99016	0	conserved hypothetical protein
LOC_Os01g50970	Cluster0001	196.385	4.99016	0	expressed protein
LOC_Os02g45570	Cluster0001	196.385	4.99016	0	growth-regulating factor
LOC_Os02g30700	Cluster0001	196.385	4.99016	0	myb-like DNA-binding domain containing protein
LOC_Os09g21780	Cluster0001	196.385	4.99016	0	IMP dehydrogenase/GMP reductase
LOC_Os01g49180	Cluster0001	196.385	4.99016	0	ATP binding protein
LOC_Os03g55570	Cluster0001	196.385	4.99016	0	SWIB/MDM2 domain containing protein
LOC_Os02g57090	Cluster0001	196.385	4.99016	0	anthranilate phosphoribosyltransferase-like protein
LOC_Os09g03090	Cluster0001	196.385	4.99016	0	expressed protein
LOC_Os03g59540	Cluster0001	196.385	4.99016	0	RING zinc finger protein
LOC_Os02g14059	Cluster0001	196.385	4.99016	0	60S ribosomal protein L11-1
LOC_Os01g62210	Cluster0001	196.385	4.99016	0	50S ribosomal protein L17
LOC_Os05g40990	Cluster0001	196.385	4.99016	0	NADH-cytochrome b5 reductase
LOC_Os01g10050	Cluster0001	196.385	4.99016	0	ATP-dependent RNA helicase dbp2
LOC_Os02g48840	Cluster0001	196.385	4.99016	0	dual specificity protein phosphatase 4
LOC_Os11g04440	Cluster0001	196.385	4.99016	0	mitochondrial glycoprotein
LOC_Os07g12650	Cluster0001	196.385	4.99016	0	40S ribosomal protein S12
LOC_Os01g14820	Cluster0001	196.385	4.99016	0	expressed protein
LOC_Os07g08660	Cluster0001	196.385	4.99016	0	40S ribosomal protein S15
LOC_Os07g09914	Cluster0001	196.385	4.99016	0	expressed protein
LOC_Os08g16880	Cluster0001	196.385	4.99016	0	expressed protein
LOC_Os05g36120	Cluster0001	196.385	4.99016	0
LOC_Os01g49010	Cluster0001	196.385	4.99016	0	origin recognition complex subunit 4
LOC_Os11g29190	Cluster0001	196.385	4.99016	0	40S ribosomal protein S5
LOC_Os04g01290	Cluster0001	196.385	4.99016	0	PCI domain containing protein
LOC_Os02g21970	Cluster0001	196.385	4.99016	0	26S protease regulatory subunit 6B
LOC_Os01g74540	Cluster0001	196.385	4.99016	0	GATA zinc finger family protein
LOC_Os03g63090	Cluster0001	196.385	4.99016	0	actin-related protein 2/3 complex subunit 4
LOC_Os07g38560	Cluster0001	196.385	4.99016	0	adenylyl-sulfate kinase, chloroplast precursor
LOC_Os12g37390	Cluster0001	196.385	4.99016	0	expressed protein
LOC_Os04g53380	Cluster0001	196.385	4.99016	0	expressed protein
LOC_Os01g34620	Cluster0001	196.385	4.99016	0	OsGrx_S15.1 - glutaredoxin subgroup II
LOC_Os07g06060	Cluster0001	196.385	4.99016	0	expressed protein
LOC_Os08g15204	Cluster0001	196.385	4.99016	0	thioredoxin domain-containing protein 9
LOC_Os06g03910	Cluster0001	196.385	4.99016	0	hydrolase, NUDIX family protein
LOC_Os11g24824	Cluster0001	196.385	4.99016	0	expressed protein
LOC_Os04g30740	Cluster0001	196.385	4.99016	0	mitochondrial import inner membrane translocase subunit Tim17 family protein
LOC_Os12g40140	Cluster0001	196.385	4.99016	0	F-box domain containing protein
LOC_Os12g36070	Cluster0001	196.385	4.99016	0	hypothetical protein
LOC_Os10g30300	Cluster0001	196.385	4.99016	0	expressed protein
LOC_Os10g02630	Cluster0001	196.385	4.99016	0	U1 snRNP 70K protein
LOC_Os04g20590	Cluster0001	196.385	4.99016	0	nucleus protein
LOC_Os06g01770	Cluster0001	196.385	4.99016	0	expressed protein
LOC_Os08g41560	Cluster0001	196.385	4.99016	0	ubiquitin carboxyl-terminal hydrolase 1
LOC_Os12g41550	Cluster0001	196.385	4.99016	0	expressed protein
LOC_Os07g02790	Cluster0001	196.385	4.99016	0	expressed protein
LOC_Os09g08430	Cluster0001	196.385	4.99016	0	60S ribosomal protein L17
LOC_Os02g05600	Cluster0001	196.385	4.99016	0	expressed protein
LOC_Os03g57270	Cluster0001	196.385	4.99016	0	expressed protein
LOC_Os06g33530	Cluster0001	196.385	4.99016	0	protein phosphatase 2C isoform epsilon
LOC_Os06g05670	Cluster0001	196.385	4.99016	0	expressed protein
LOC_Os11g39300	Cluster0001	196.385	4.99016	0	conserved hypothetical protein
LOC_Os01g35330	Cluster0001	196.385	4.99016	0	circumsporozoite protein precursor
LOC_Os02g53340	Cluster0001	196.385	4.99016	0	cyclic nucleotide-gated ion channel 19
LOC_Os08g03360	Cluster0001	196.385	4.99016	0	DNA binding protein
LOC_Os01g47600	Cluster0001	196.385	4.99016	0	HMG1/2-like protein
LOC_Os08g35939	Cluster0001	196.385	4.99016	0	expressed protein
LOC_Os05g35520	Cluster0001	196.385	4.99016	0	ATP binding protein
LOC_Os08g02950	Cluster0001	196.385	4.99016	0	expressed protein
LOC_Os07g33330	Cluster0001	196.385	4.99016	0	RNA-binding post-transcriptional regulator csx1
LOC_Os06g07620	Cluster0001	196.385	4.99016	0	expressed protein
LOC_Os02g25449	Cluster0001	196.385	4.99016	0	expressed protein
LOC_Os07g33340	Cluster0001	196.385	4.99016	0	ATP-dependent RNA helicase dbp4
LOC_Os08g28030	Cluster0001	196.385	4.99016	0
LOC_Os12g13660	Cluster0001	196.385	4.99016	0	expressed protein
LOC_Os12g40770	Cluster0001	196.385	4.99016	0	ankyrin-1
LOC_Os01g06000	Cluster0001	196.385	4.99016	0	expressed protein
LOC_Os02g32660	Cluster0001	196.385	4.99016	0	1,4-alpha-glucan branching enzyme IIB, chloroplast precursor
LOC_Os02g29774	Cluster0001	196.385	4.99016	0	expressed protein
LOC_Os05g39120	Cluster0001	196.385	4.99016	0	expressed protein
LOC_Os01g31140	Cluster0001	196.385	4.99016	0	hypothetical protein
LOC_Os01g65840	Cluster0001	196.385	4.99016	0	pentatricopeptide repeat protein PPR868-14
LOC_Os06g47350	Cluster0001	196.385	4.99016	0	RNA polymerase I transcription factor
LOC_Os10g33690	Cluster0001	196.385	4.99016	0	isoamyl acetate-hydrolyzing esterase
LOC_Os04g33480	Cluster0001	196.385	4.99016	0	histone deacetylase 1
LOC_Os11g09310	Cluster0001	196.385	4.99016	0	zinc finger CCHC domain-containing protein 10
LOC_Os05g33020	Cluster0001	196.385	4.99016	0	preprotein translocase secY subunit
LOC_Os07g13520	Cluster0001	196.385	4.99016	0	expressed protein
LOC_Os01g40920	Cluster0001	196.385	4.99016	0	hypothetical protein
LOC_Os05g46380	Cluster0001	196.385	4.99016	0	F-box domain containing protein
LOC_Os10g19160	Cluster0001	196.385	4.99016	0	receptor kinase
LOC_Os04g53660	Cluster0001	196.385	4.99016	0
LOC_Os06g08290	Cluster0001	196.385	4.99016	0	terminal acidic SANT 1
LOC_Os03g06460	Cluster0001	196.385	4.99016	0	inositol-1, 4, 5-trisphosphate 5-Phosphatase-like protein
LOC_Os05g36150	Cluster0001	196.385	4.99016	0	vesicle-mediated transport-related protein
LOC_Os10g41150	Cluster0001	196.385	4.99016	0	8-amino-7-oxononanoate synthase
LOC_Os02g46956	Cluster0001	196.385	4.99016	0	expressed protein
LOC_Os07g49380	Cluster0001	196.385	4.99016	0	PWWP domain containing protein
LOC_Os02g17850	Cluster0001	196.385	4.99016	0	TOM2B
LOC_Os04g46890	Cluster0001	196.385	4.99016	0	pre-mRNA-splicing factor 31
LOC_Os12g38940	Cluster0001	196.385	4.99016	0	zinc finger, C2H2 type family protein
LOC_Os03g41530	Cluster0001	196.385	4.99016	0	single-strand binding protein family protein
LOC_Os01g14920	Cluster0001	196.385	4.99016	0	nucleic acid binding protein
LOC_Os01g04500	Cluster0001	196.385	4.99016	0	hypothetical protein
LOC_Os09g38620	Cluster0001	196.385	4.99016	0	NADPH--cytochrome P450 reductase
LOC_Os11g20330	Cluster0001	196.385	4.99016	0	expressed protein
LOC_Os11g10110	Cluster0001	196.385	4.99016	0	expressed protein
LOC_Os03g10250	Cluster0001	196.385	4.99016	0	expressed protein
LOC_Os03g51270	Cluster0001	196.385	4.99016	0	F-box domain containing protein
LOC_Os09g33870	Cluster0001	196.385	4.99016	0	RNA binding protein
LOC_Os04g49580	Cluster0001	196.385	4.99016	0	nucleolar complex protein 4
LOC_Os01g05140	Cluster0001	196.385	4.99016	0	expressed protein
LOC_Os07g41570	Cluster0001	196.385	4.99016	0	ATP binding protein
LOC_Os08g39500	Cluster0001	196.385	4.99016	0	60S ribosomal protein L31
LOC_Os10g27990	Cluster0001	196.385	4.99016	0	exocyst complex subunit Sec15-like family protein
LOC_Os05g51650	Cluster0001	196.385	4.99016	0	LSM Sm-like protein family member
LOC_Os02g57910	Cluster0001	196.385	4.99016	0	F-box domain containing protein
LOC_Os06g40050	Cluster0001	196.385	4.99016	0	protein brittle-1, chloroplast precursor
LOC_Os01g56620	Cluster0001	196.385	4.99016	0	pseudouridylate synthase
LOC_Os02g40420	Cluster0001	196.385	4.99016	0	expressed protein
LOC_Os08g17294	Cluster0001	196.385	4.99016	0	TTN10
LOC_Os03g61580	Cluster0001	196.385	4.99016	0	expressed protein
LOC_Os10g37899	Cluster0001	196.385	4.99016	0
LOC_Os12g18230	Cluster0001	196.385	4.99016	0
LOC_Os04g33040	Cluster0001	196.385	4.99016	0	alpha-amylase type B isozyme precursor
LOC_Os08g13060	Cluster0001	196.385	4.99016	0	ATBPM1
LOC_Os07g05260	Cluster0001	196.385	4.99016	0	expressed protein
LOC_Os09g25440	Cluster0001	196.385	4.99016	0	zinc finger, C2H2 type family protein
LOC_Os09g23380	Cluster0001	196.385	4.99016	0	cleavage and polyadenylation specificity factor, 73 kDa subunit
LOC_Os02g53450	Cluster0001	196.385	4.99016	0	expressed protein
LOC_Os02g25840	Cluster0001	196.385	4.99016	0	expressed protein
LOC_Os06g12030	Cluster0001	196.385	4.99016	0	electron transporter
LOC_Os03g52120	Cluster0001	196.385	4.99016	0	expressed protein
LOC_Os06g49980	Cluster0001	196.385	4.99016	0	expressed protein
LOC_Os09g30210	Cluster0001	196.385	4.99016	0	expressed protein
LOC_Os02g11060	Cluster0001	196.385	4.99016	0	serine-threonine kinase receptor-associated protein
LOC_Os05g25860	Cluster0001	196.385	4.99016	0	expressed protein
LOC_Os12g38430	Cluster0001	196.385	4.99016	0	SR repressor protein
LOC_Os04g42010	Cluster0001	196.385	4.99016	0	RNA binding protein
LOC_Os08g35930	Cluster0001	196.385	4.99016	0	F-box domain containing protein
LOC_Os03g24890	Cluster0001	196.385	4.99016	0	FUS-interacting serine-arginine-rich protein 1
LOC_Os07g40030	Cluster0001	196.385	4.99016	0	set1 complex component swd2
LOC_Os08g37650	Cluster0001	196.385	4.99016	0	expressed protein
LOC_Os12g06020	Cluster0001	196.385	4.99016	0	dcp1-like decapping family protein
LOC_Os02g26170	Cluster0001	196.385	4.99016	0	conserved hypothetical protein
LOC_Os04g32960	Cluster0001	196.385	4.99016	0	4SNc-Tudor domain protein
LOC_Os02g44770	Cluster0001	196.385	4.99016	0	mechanosensitive ion channel family protein
LOC_Os01g58010	Cluster0001	196.385	4.99016	0	ATP synthase a chain
LOC_Os11g37660	Cluster0001	196.385	4.99016	0	vegetative storage protein
LOC_Os02g06700	Cluster0001	196.385	4.99016	0	40S ribosomal protein S14
LOC_Os05g02564	Cluster0001	196.385	4.99016	0	expressed protein
LOC_Os08g42320	Cluster0001	196.385	4.99016	0	expressed protein
LOC_Os05g12140	Cluster0001	196.385	4.99016	0	Leucine Rich Repeat family protein
LOC_Os06g44030	Cluster0001	196.385	4.99016	0	transcription initiation factor TFIID subunit 5
LOC_Os01g67980	Cluster0001	196.385	4.99016	0	cysteine proteinase EP-B 1 precursor
LOC_Os08g14660	Cluster0001	196.385	4.99016	0	SET domain containing protein
LOC_Os12g07290	Cluster0001	196.385	4.99016	0	alpha-(1,4)-fucosyltransferase
LOC_Os12g08060	Cluster0001	196.385	4.99016	0	universal stress protein family protein
LOC_Os12g31660	Cluster0001	196.385	4.99016	0
LOC_Os03g17140	Cluster0001	196.385	4.99016	0	expressed protein
LOC_Os11g11810	Cluster0001	196.385	4.99016	0	NBS-LRR disease resistance protein
LOC_Os01g59070	Cluster0001	196.385	4.99016	0	expressed protein
LOC_Os05g46770	Cluster0001	196.385	4.99016	0	arginine/serine-rich splicing factor 4 isoform 1
LOC_Os06g10200	Cluster0001	196.385	4.99016	0	uridylate kinase
LOC_Os11g45590	Cluster0001	196.385	4.99016	0	splicing factor U2AF 65 kDa subunit
LOC_Os09g02810	Cluster0001	196.385	4.99016	0	CBF/Mak21 family protein
LOC_Os11g37070	Cluster0001	196.385	4.99016	0	expressed protein
LOC_Os03g57760	Cluster0001	196.385	4.99016	0	25.3 kDa vesicle transport protein
LOC_Os03g10520	Cluster0001	196.385	4.99016	0	expressed protein
LOC_Os05g04370	Cluster0001	196.385	4.99016	0	expressed protein
LOC_Os03g47980	Cluster0001	196.385	4.99016	0	expressed protein
LOC_Os07g28280	Cluster0001	196.385	4.99016	0	expressed protein
LOC_Os03g21020	Cluster0001	196.385	4.99016	0	RNA-binding region
LOC_Os02g02570	Cluster0001	196.385	4.99016	0	autophagy protein 5
LOC_Os04g57739	Cluster0001	196.385	4.99016	0	expressed protein
LOC_Os10g35650	Cluster0001	196.385	4.99016	0	expressed protein
LOC_Os01g72780	Cluster0001	196.385	4.99016	0	expressed protein
LOC_Os06g16290	Cluster0001	196.385	4.99016	0	h/ACA ribonucleoprotein complex subunit 2
LOC_Os01g45530	Cluster0001	196.385	4.99016	0	single-stranded DNA-binding protein
LOC_Os05g06150	Cluster0001	196.385	4.99016	0	vegetative storage protein
LOC_Os12g19260	Cluster0001	196.385	4.99016	0	pentatricopeptide repeat protein PPR868-14
LOC_Os01g15780	Cluster0001	196.385	4.99016	0	transferase, transferring glycosyl groups
LOC_Os04g36890	Cluster0001	196.385	4.99016	0	peptidyl-prolyl cis-trans isomerase, FKBP-type family protein
LOC_Os10g34720	Cluster0001	196.385	4.99016	0	EMB2758
LOC_Os04g54840	Cluster0001	196.385	4.99016	0	NRPD2a
LOC_Os10g40540	Cluster0001	196.385	4.99016	0	3-hydroxyisobutyryl-CoA hydrolase/ catalytic
LOC_Os06g11370	Cluster0001	196.385	4.99016	0	RNA polymerase transcriptional regulation mediator, subunit 6
LOC_Os06g43840	Cluster0001	196.385	4.99016	0	protein kinase domain containing protein
LOC_Os07g06440	Cluster0001	196.385	4.99016	0	deoxyribonuclease tatD
LOC_Os08g01859	Cluster0001	196.385	4.99016	0	structural constituent of ribosome
LOC_Os01g12180	Cluster0001	196.385	4.99016	0	expressed protein
LOC_Os11g40200	Cluster0001	196.385	4.99016	0	expressed protein
LOC_Os10g26690	Cluster0001	196.385	4.99016	0	ribosomal protein L32 containing protein
LOC_Os08g42950	Cluster0001	196.385	4.99016	0	HAD-superfamily hydrolase, subfamily IIA
LOC_Os04g37690	Cluster0001	196.385	4.99016	0	nucleic acid binding protein
LOC_Os04g12080	Cluster0001	196.385	4.99016	0	receptor-like serine-threonine protein kinase
LOC_Os05g02190	Cluster0001	196.385	4.99016	0	expressed protein
LOC_Os11g37510	Cluster0001	196.385	4.99016	0	50S ribosomal protein L4
LOC_Os05g09370	Cluster0001	196.385	4.99016	0	carbohydrate kinase, PfkB
LOC_Os02g02880	Cluster0001	196.385	4.99016	0	expressed protein
LOC_Os06g48320	Cluster0001	196.385	4.99016	0	lipid binding protein
LOC_Os02g14860	Cluster0001	196.385	4.99016	0	prefoldin subunit 6
LOC_Os09g28760	Cluster0001	196.385	4.99016	0	2-hydroxyisoflavanone dehydratase
LOC_Os04g11440	Cluster0001	196.385	4.99016	0	F-box protein interaction domain containing protein
LOC_Os10g03870	Cluster0001	196.385	4.99016	0	F-box domain containing protein
LOC_Os07g45360	Cluster0001	196.385	4.99016	0	ATP-dependent RNA helicase DDX52
LOC_Os01g55700	Cluster0001	196.385	4.99016	0	import inner membrane translocase subunit TIM50, mitochondrial precursor
LOC_Os01g46680	Cluster0001	196.385	4.99016	0	hypothetical protein
LOC_Os05g46860	Cluster0001	196.385	4.99016	0	smad nuclear-interacting protein 1
LOC_Os08g42980	Cluster0001	196.385	4.99016	0	RNA binding protein
LOC_Os04g14810	Cluster0001	196.385	4.99016	0	Werner syndrome ATP-dependent helicase
LOC_Os03g25620	Cluster0001	196.385	4.99016	0	low temperature viability protein
LOC_Os11g43900	Cluster0001	196.385	4.99016	0	translationally-controlled tumor protein
LOC_Os06g12400	Cluster0001	196.385	4.99016	0	homeobox protein HOX1A
LOC_Os05g46780	Cluster0001	196.385	4.99016	0	smad nuclear-interacting protein 1
LOC_Os02g02960	Cluster0001	196.385	4.99016	0	histone deacetylase complex subunit SAP18
LOC_Os03g51984	Cluster0001	196.385	4.99016	0	expressed protein
LOC_Os03g17230	Cluster0001	196.385	4.99016	0	UDP-glucuronic acid decarboxylase 1
LOC_Os03g20520	Cluster0001	196.385	4.99016	0	serologically defined breast cancer antigen NY-BR-84
LOC_Os12g34045	Cluster0001	196.385	4.99016	0
LOC_Os10g34540	Cluster0001	196.385	4.99016	0	tetratricopeptide repeat protein 1
LOC_Os02g45920	Cluster0001	196.385	4.99016	0	expressed protein
LOC_Os02g54120	Cluster0001	196.385	4.99016	0	VIP2
LOC_Os03g53880	Cluster0001	196.385	4.99016	0	tousled-like kinase 2
LOC_Os03g14830	Cluster0001	196.385	4.99016	0	phosphomevalonate kinase
LOC_Os09g22280	Cluster0001	196.385	4.99016	0	expressed protein
LOC_Os10g40280	Cluster0001	196.385	4.99016	0	expressed protein
LOC_Os12g03780	Cluster0001	196.385	4.99016	0	hypothetical protein
LOC_Os04g55970	Cluster0001	196.385	4.99016	0	DNA binding protein
LOC_Os07g10880	Cluster0001	196.385	4.99016	0	expressed protein
LOC_Os01g36630	Cluster0001	196.385	4.99016	0	jumonji domain containing 4
LOC_Os02g17240	Cluster0001	196.385	4.99016	0	pollen-specific kinase partner protein
LOC_Os01g73950	Cluster0001	196.385	4.99016	0	expressed protein
LOC_Os06g09840	Cluster0001	196.385	4.99016	0	expressed protein
LOC_Os06g06330	Cluster0001	196.385	4.99016	0	expressed protein
LOC_Os07g06090	Cluster0001	196.385	4.99016	0	expressed protein
LOC_Os03g11720	Cluster0001	196.385	4.99016	0	neutral alpha-glucosidase AB precursor
LOC_Os12g44270	Cluster0001	196.385	4.99016	0	glycine-rich cell wall protein precursor
LOC_Os05g49470	Cluster0001	196.385	4.99016	0	expressed protein
LOC_Os02g55950	Cluster0001	196.385	4.99016	0	ATMAK10
LOC_Os11g11390	Cluster0001	196.385	4.99016	0	60S ribosomal protein L10-1
LOC_Os04g37600	Cluster0001	196.385	4.99016	0	phosphate carrier protein, mitochondrial precursor
LOC_Os02g50370	Cluster0001	196.385	4.99016	0	ATP binding protein
LOC_Os03g10360	Cluster0001	196.385	4.99016	0	SURF1
LOC_Os05g51490	Cluster0001	196.385	4.99016	0	SAPS domain family member 2
LOC_Os02g07240	Cluster0001	196.385	4.99016	0	expressed protein
LOC_Os08g35220	Cluster0001	196.385	4.99016	0	cell division cycle 2-related protein kinase 7
LOC_Os02g11030	Cluster0001	196.385	4.99016	0	structural constituent of ribosome
LOC_Os01g32170	Cluster0001	196.385	4.99016	0	EMB2745
LOC_Os10g41390	Cluster0001	196.385	4.99016	0	protein kinase domain containing protein
LOC_Os02g09600	Cluster0001	196.385	4.99016	0	expressed protein
LOC_Os08g35700	Cluster0001	196.385	4.99016	0	Leucine Rich Repeat family protein
LOC_Os02g05770	Cluster0001	196.385	4.99016	0	expressed protein
LOC_Os05g14310	Cluster0001	196.385	4.99016	0	expressed protein
LOC_Os05g02130	Cluster0001	196.385	4.99016	0	ankyrin repeat domain-containing protein 28
LOC_Os03g30200	Cluster0001	196.385	4.99016	0	mitochondrial import inner membrane translocase subunit Tim17
LOC_Os02g45950	Cluster0001	196.385	4.99016	0	expressed protein
LOC_Os04g31620	Cluster0001	196.385	4.99016	0	splicing factor 3b, subunit 4
LOC_Os11g34350	Cluster0001	196.385	4.99016	0	ATP-binding cassette sub-family E member 1
LOC_Os06g44200	Cluster0001	196.385	4.99016	0	expressed protein
LOC_Os10g36490	Cluster0001	196.385	4.99016	0	tubulin folding cofactor D
LOC_Os09g39590	Cluster0001	196.385	4.99016	0	cleavage and polyadenylation specificity factor, 100 kDa subunit
LOC_Os02g01550	Cluster0001	196.385	4.99016	0	F-box domain containing protein
LOC_Os02g03970	Cluster0001	196.385	4.99016	0	expressed protein
LOC_Os03g52970	Cluster0001	196.385	4.99016	0	deoxyhypusine synthase
LOC_Os06g04290	Cluster0001	196.385	4.99016	0	40S ribosomal protein S20
LOC_Os01g47620	Cluster0001	196.385	4.99016	0	expressed protein
LOC_Os01g36860	Cluster0001	196.385	4.99016	0	ATP-dependent RNA helicase-like protein DB10
LOC_Os01g01060	Cluster0001	196.385	4.99016	0	40S ribosomal protein S5
LOC_Os03g03560	Cluster0001	196.385	4.99016	0	FHA domain containing protein
LOC_Os08g40230	Cluster0001	196.385	4.99016	0	expressed protein
LOC_Os01g46950	Cluster0001	196.385	4.99016	0	apospory-associated protein C
LOC_Os05g09630	Cluster0001	196.385	4.99016	0	NDX1 homeobox protein
LOC_Os06g40420	Cluster0001	196.385	4.99016	0	hypothetical protein
LOC_Os05g41950	Cluster0001	196.385	4.99016	0	protein kinase APK1B, chloroplast precursor
LOC_Os06g46030	Cluster0001	196.385	4.99016	0	expressed protein
LOC_Os12g38000	Cluster0001	196.385	4.99016	0	60S ribosomal protein L2
LOC_Os05g28350	Cluster0001	196.385	4.99016	0	AP2 domain transcription factor
LOC_Os01g01410	Cluster0001	196.385	4.99016	0	leucine-rich repeat receptor protein kinase EXS precursor
LOC_Os06g45540	Cluster0001	196.385	4.99016	0	zinc-binding protein
LOC_Os07g06500	Cluster0001	196.385	4.99016	0	F-box domain containing protein
LOC_Os02g53260	Cluster0001	196.385	4.99016	0	N-acetyltransferase
LOC_Os10g26859	Cluster0001	196.385	4.99016	0	hypothetical protein
LOC_Os07g07030	Cluster0001	196.385	4.99016	0	expressed protein
LOC_Os02g57940	Cluster0001	196.385	4.99016	0	F-box domain containing protein
LOC_Os01g42950	Cluster0001	196.385	4.99016	0	ATP binding protein
LOC_Os01g53430	Cluster0001	196.385	4.99016	0	anthocyanidin 5,3-O-glucosyltransferase
LOC_Os01g16890	Cluster0001	196.385	4.99016	0	60S ribosomal protein L30
LOC_Os07g42490	Cluster0001	196.385	4.99016	0	sucrose synthase 3
LOC_Os10g27174	Cluster0001	196.385	4.99016	0	40S ribosomal protein S28
LOC_Os01g06290	Cluster0001	196.385	4.99016	0	splicing factor, arginine/serine-rich 4
LOC_Os07g08729	Cluster0001	196.385	4.99016	0	ATP-dependent DNA helicase 2 subunit 1
LOC_Os09g37610	Cluster0001	196.385	4.99016	0	antiporter/ drug transporter
LOC_Os10g35450	Cluster0001	196.385	4.99016	0	BRASSINOSTEROID INSENSITIVE 1-associated receptor kinase 1 precursor
LOC_Os08g05510	Cluster0001	196.385	4.99016	0	myb-like DNA-binding domain, SHAQKYF class family protein
LOC_Os10g06130	Cluster0001	196.385	4.99016	0	APOBEC1 complementation factor
LOC_Os02g57820	Cluster0001	196.385	4.99016	0	DNA binding protein
LOC_Os01g03500	Cluster0001	196.385	4.99016	0	expressed protein
LOC_Os08g29720	Cluster0001	196.385	4.99016	0	mitochondrial carrier protein CGI-69
LOC_Os03g63740	Cluster0001	196.385	4.99016	0	RNA binding protein
LOC_Os06g48650	Cluster0001	196.385	4.99016	0	SLP3
LOC_Os04g44090	Cluster0001	196.385	4.99016	0	expressed protein
LOC_Os03g21790	Cluster0001	196.385	4.99016	0	cupin family protein
LOC_Os01g09890	Cluster0001	196.385	4.99016	0	density-regulated protein
LOC_Os10g30890	Cluster0001	196.385	4.99016	0	expressed protein
LOC_Os06g03780	Cluster0001	196.385	4.99016	0	nucleolar protein 10
LOC_Os05g45420	Cluster0001	196.385	4.99016	0	SNF1-related protein kinase catalytic alpha subunit KIN10
LOC_Os01g12660	Cluster0001	196.385	4.99016	0	ATP binding protein
LOC_Os08g01700	Cluster0001	196.385	4.99016	0	DNA binding protein
LOC_Os11g31470	Cluster0001	196.385	4.99016	0	expressed protein
LOC_Os09g33920	Cluster0001	196.385	4.99016	0	expressed protein
LOC_Os05g30210	Cluster0001	196.385	4.99016	0	expressed protein
LOC_Os09g33570	Cluster0001	196.385	4.99016	0	gene trap locus 3
LOC_Os02g03590	Cluster0001	196.385	4.99016	0	expressed protein
LOC_Os01g27160	Cluster0001	196.385	4.99016	0	cullin-1
LOC_Os10g31030	Cluster0001	196.385	4.99016	0	MT-A70 family protein
LOC_Os07g46600	Cluster0001	196.385	4.99016	0	RNA pseudouridylate synthase family protein
LOC_Os01g16180	Cluster0001	196.385	4.99016	0	MT-A70 family protein
LOC_Os03g43390	Cluster0001	196.385	4.99016	0	Leucine Rich Repeat family protein
LOC_Os07g04530	Cluster0001	196.385	4.99016	0	GYF domain containing protein
LOC_Os09g19700	Cluster0001	196.385	4.99016	0	protein kinase APK1A, chloroplast precursor
LOC_Os10g34420	Cluster0001	196.385	4.99016	0	lysM domain containing protein
LOC_Os06g35814	Cluster0001	196.385	4.99016	0	ras-related protein RIC2
LOC_Os07g36950	Cluster0001	196.385	4.99016	0	expressed protein
LOC_Os05g30870	Cluster0001	196.385	4.99016	0	serine/threonine-protein kinase NAK
LOC_Os09g34950	Cluster0001	196.385	4.99016	0	auxin-induced basic helix-loop-helix transcription factor
LOC_Os01g27940	Cluster0001	196.385	4.99016	0	cyclin-L2
LOC_Os01g67970	Cluster0001	196.385	4.99016	0	jmjC domain containing protein
LOC_Os09g27240	Cluster0001	196.385	4.99016	0	mitochondrial carrier-like protein
LOC_Os12g40520	Cluster0001	196.385	4.99016	0	MATH domain containing protein
LOC_Os08g06330	Cluster0001	196.385	4.99016	0	zinc finger C-x8-C-x5-C-x3-H type family protein
LOC_Os02g43830	Cluster0001	196.385	4.99016	0	3-isopropylmalate dehydratase small subunit 2
LOC_Os02g50880	Cluster0001	196.385	4.99016	0	protease Do-like 9
LOC_Os09g36000	Cluster0001	196.385	4.99016	0	hypothetical protein
LOC_Os06g02570	Cluster0001	196.385	4.99016	0	syntaxin 43
LOC_Os09g34190	Cluster0001	196.385	4.99016	0	acyl-coenzyme A thioesterase 9, mitochondrial precursor.
LOC_Os12g15460	Cluster0001	196.385	4.99016	0	pentatricopeptide repeat protein PPR986-12
LOC_Os09g11240	Cluster0001	196.385	4.99016	0	expressed protein
LOC_Os06g49490	Cluster0001	196.385	4.99016	0	expressed protein
LOC_Os02g38250	Cluster0001	196.385	4.99016	0	EMB1745
LOC_Os05g06330	Cluster0001	196.385	4.99016	0	HIRA-interacting protein 5
LOC_Os11g05640	Cluster0001	196.385	4.99016	0	bZIP transcription factor family protein
LOC_Os09g14680	Cluster0001	196.385	4.99016	0	expressed protein
LOC_Os12g27994	Cluster0001	196.385	4.99016	0	expressed protein
LOC_Os11g09370	Cluster0001	196.385	4.99016	0	histone deacetylase
LOC_Os01g41550	Cluster0001	196.385	4.99016	0	aspartic proteinase nepenthesin-2 precursor
LOC_Os11g33090	Cluster0001	196.385	4.99016	0	amidase
LOC_Os04g31780	Cluster0001	196.385	4.99016	0	hypothetical protein
LOC_Os02g37020	Cluster0001	196.385	4.99016	0	expressed protein
LOC_Os03g51680	Cluster0001	196.385	4.99016	0	ubiquitin ligase protein FANCL
LOC_Os01g56490	Cluster0001	196.385	4.99016	0	ubiquitin carboxyl-terminal hydrolase 21
LOC_Os03g46190	Cluster0001	196.385	4.99016	0	parafibromin
LOC_Os06g23460	Cluster0001	196.385	4.99016	0	nucleic acid binding protein
LOC_Os09g37860	Cluster0001	196.385	4.99016	0	proliferating-cell nucleolar antigen p120
LOC_Os06g15820	Cluster0001	196.385	4.99016	0	expressed protein
LOC_Os09g10000	Cluster0001	196.385	4.99016	0	cation cation antiporter
LOC_Os01g19694	Cluster0001	196.385	4.99016	0	homeobox protein OSH1
LOC_Os02g42300	Cluster0001	196.385	4.99016	0	expressed protein
LOC_Os03g03690	Cluster0001	196.385	4.99016	0	glycosylphosphatidylinositol anchor biosynthesis protein 11
LOC_Os08g43510	Cluster0001	196.385	4.99016	0	thaumatin-like protein 1 precursor
LOC_Os05g18750	Cluster0001	196.385	4.99016	0	5S rRNA binding protein
LOC_Os04g41820	Cluster0001	196.385	4.99016	0	transcription factor RF2a
LOC_Os08g25460	Cluster0001	196.385	4.99016	0	RNA polymerase II transcription factor/ transcription initiation factor
LOC_Os07g30220	Cluster0001	196.385	4.99016	0	expressed protein
LOC_Os06g39480	Cluster0001	196.385	4.99016	0	expressed protein
LOC_Os10g28665	Cluster0001	196.385	4.99016	0
LOC_Os06g29994	Cluster0001	196.385	4.99016	0	transparent testa 12 protein
LOC_Os05g49630	Cluster0001	196.385	4.99016	0	expressed protein
LOC_Os12g12740	Cluster0001	196.385	4.99016	0	protein binding protein
LOC_Os09g36440	Cluster0001	196.385	4.99016	0	transcription initiation factor IIB
LOC_Os06g50400	Cluster0001	196.385	4.99016	0	alpha-expansin 1 precursor
LOC_Os01g29210	Cluster0001	196.385	4.99016	0	hypothetical protein
LOC_Os06g25605	Cluster0001	196.385	4.99016	0
LOC_Os08g25140	Cluster0001	196.385	4.99016	0	ethanol tolerance protein GEKO1
LOC_Os03g07110	Cluster0001	196.385	4.99016	0	calmodulin binding protein
LOC_Os02g38574	Cluster0001	196.385	4.99016	0	EMB2423
LOC_Os05g01990	Cluster0001	196.385	4.99016	0	ATP binding protein
LOC_Os02g20844	Cluster0001	196.385	4.99016	0	expressed protein
LOC_Os07g35610	Cluster0001	196.385	4.99016	0	kelch motif family protein
LOC_Os01g26020	Cluster0001	196.385	4.99016	0	expressed protein
LOC_Os05g43560	Cluster0001	196.385	4.99016	0	expressed protein
LOC_Os03g42240	Cluster0001	196.385	4.99016	0	B3 DNA binding domain containing protein
LOC_Os08g31769	Cluster0001	196.385	4.99016	0	expressed protein
LOC_Os10g35130	Cluster0001	196.385	4.99016	0	expressed protein
LOC_Os04g59300	Cluster0001	196.385	4.99016	0	conserved hypothetical protein
LOC_Os10g40060	Cluster0001	196.385	4.99016	0	protein kinase
LOC_Os03g58780	Cluster0001	196.385	4.99016	0	expressed protein
LOC_Os10g22394	Cluster0001	196.385	4.99016	0
LOC_Os01g25240	Cluster0001	196.385	4.99016	0	expressed protein
LOC_Os02g54090	Cluster0001	196.385	4.99016	0	expressed protein
LOC_Os03g07940	Cluster0001	196.385	4.99016	0	AINTEGUMENTA-like protein
LOC_Os02g09670	Cluster0001	196.385	4.99016	0	expressed protein
LOC_Os12g33962	Cluster0001	196.385	4.99016	0
LOC_Os04g18200	Cluster0001	196.385	4.99016	0	dihydrodipicolinate synthase 2, chloroplast precursor
LOC_Os06g47900	Cluster0001	196.385	4.99016	0	expressed protein
LOC_Os01g32184	Cluster0001	196.385	4.99016	0	tetratricopeptide repeat protein 5
LOC_Os10g32960	Cluster0001	196.385	4.99016	0	peroxisome assembly protein 12
LOC_Os05g43920	Cluster0001	196.385	4.99016	0	auxin response factor 4
LOC_Os03g17170	Cluster0001	196.385	4.99016	0	nitric oxide synthase interacting protein
LOC_Os08g23880	Cluster0001	196.385	4.99016	0	no apical meristem protein
LOC_Os05g13960	Cluster0001	196.385	4.99016	0
LOC_Os03g50500	Cluster0001	196.385	4.99016	0	IMP dehydrogenase/GMP reductase
LOC_Os10g42510	Cluster0001	196.385	4.99016	0	expressed protein
LOC_Os10g29310	Cluster0001	196.385	4.99016	0	speckle-type POZ protein
LOC_Os01g54784	Cluster0001	196.385	4.99016	0	expressed protein
LOC_Os01g50960	Cluster0001	196.385	4.99016	0	RNA polymerase II transcriptional coactivator KELP
LOC_Os10g13540	Cluster0001	196.385	4.99016	0	hypothetical protein
LOC_Os08g01370	Cluster0001	196.385	4.99016	0	expressed protein
LOC_Os12g36950	Cluster0001	196.385	4.99016	0	CTP synthase
LOC_Os05g38950	Cluster0001	196.385	4.99016	0	TBC domain containing protein
LOC_Os02g37490	Cluster0001	196.385	4.99016	0	glycine-rich cell wall structural protein precursor
LOC_Os12g13890	Cluster0001	196.385	4.99016	0	glycine-rich cell wall structural protein 2 precursor
LOC_Os01g59660	Cluster0001	196.385	4.99016	0	transcription factor GAMYB
LOC_Os08g41550	Cluster0001	196.385	4.99016	0	expressed protein
LOC_Os09g10190	Cluster0001	196.385	4.99016	0
LOC_Os06g43950	Cluster0001	196.385	4.99016	0	expressed protein
LOC_Os01g61910	Cluster0001	196.385	4.99016	0	protein kinase interacting protein 1
LOC_Os03g12804	Cluster0001	196.385	4.99016	0	expressed protein
LOC_Os01g68440	Cluster0001	196.385	4.99016	0	expressed protein
LOC_Os03g53910	Cluster0001	196.385	4.99016	0	tetratricopeptide repeat domain 4
LOC_Os06g42470	Cluster0001	196.385	4.99016	0	expressed protein
LOC_Os12g31840	Cluster0001	196.385	4.99016	0	heat shock protein binding protein
LOC_Os03g63470	Cluster0001	196.385	4.99016	0	nucleotide binding protein
LOC_Os05g43380	Cluster0001	196.385	4.99016	0	CXC domain containing TSO1-like protein 1
LOC_Os02g08360	Cluster0001	196.385	4.99016	0	RNA binding protein
LOC_Os07g09384	Cluster0001	196.385	4.99016	0	expressed protein
LOC_Os01g07980	Cluster0001	196.385	4.99016	0	ankyrin-like protein
LOC_Os09g26180	Cluster0001	196.385	4.99016	0	transcription initiation factor TFIID subunit 10
LOC_Os04g11830	Cluster0001	196.385	4.99016	0	TCP-domain protein
LOC_Os03g15700	Cluster0001	196.385	4.99016	0	splicing factor 3A subunit 2
LOC_Os07g14100	Cluster0001	196.385	4.99016	0	pentatricopeptide repeat protein PPR986-12
LOC_Os05g04710	Cluster0001	196.385	4.99016	0	IRE
LOC_Os06g05820	Cluster0001	196.385	4.99016	0	DNA repair protein radA
LOC_Os03g37330	Cluster0001	196.385	4.99016	0	antigenic determinant of rec-A protein
LOC_Os10g35990	Cluster0001	196.385	4.99016	0	ATP-dependent RNA helicase dhh1
LOC_Os03g05480	Cluster0001	196.385	4.99016	0	zinc finger, C2H2 type family protein
LOC_Os12g18760	Cluster0001	196.385	4.99016	0	expressed protein
LOC_Os09g37446	Cluster0001	196.385	4.99016	0	expressed protein
LOC_Os07g06980	Cluster0001	196.385	4.99016	0	histone deacetylase HDA110 isoform 1
LOC_Os02g56460	Cluster0001	196.385	4.99016	0	dihydroflavonol-4-reductase
LOC_Os04g42600	Cluster0001	196.385	4.99016	0	polyadenylate-binding protein 2
LOC_Os02g02500	Cluster0001	196.385	4.99016	0	DNA binding protein
LOC_Os05g50420	Cluster0001	196.385	4.99016	0
LOC_Os08g02190	Cluster0001	196.385	4.99016	0	expressed protein
LOC_Os01g62650	Cluster0001	196.385	4.99016	0	nucleic acid binding NABP
LOC_Os07g30640	Cluster0001	196.385	4.99016	0	ubiquitin fusion protein
LOC_Os08g40930	Cluster0001	196.385	4.99016	0	isoamylase
LOC_Os04g57890	Cluster0001	196.385	4.99016	0	oligosaccharyl transferase STT3 subunit
LOC_Os04g51180	Cluster0001	196.385	4.99016	0	protein GPR89A
LOC_Os01g07950	Cluster0001	196.385	4.99016	0	OsGrx_S15.2 - glutaredoxin subgroup II
LOC_Os03g42650	Cluster0001	196.385	4.99016	0	vegetative storage protein
LOC_Os03g18540	Cluster0001	196.385	4.99016	0	expressed protein
LOC_Os03g30580	Cluster0001	196.385	4.99016	0	expressed protein
LOC_Os06g04820	Cluster0001	196.385	4.99016	0	leucine carboxyl methyltransferase 1
LOC_Os08g08592	Cluster0001	196.385	4.99016	0	expressed protein
LOC_Os03g51459	Cluster0001	196.385	4.99016	0	expressed protein
LOC_Os10g38980	Cluster0001	196.385	4.99016	0	expressed protein
LOC_Os05g35070	Cluster0001	196.385	4.99016	0	expressed protein
LOC_Os08g41700	Cluster0001	196.385	4.99016	0	expressed protein
LOC_Os11g38590	Cluster0001	196.385	4.99016	0	hypothetical protein
LOC_Os03g50090	Cluster0001	196.385	4.99016	0	ATP-dependent RNA helicase DDX23
LOC_Os05g25180	Cluster0001	196.385	4.99016	0	zinc finger, C3HC4 type family protein
LOC_Os02g12360	Cluster0001	196.385	4.99016	0	expressed protein
LOC_Os05g33050	Cluster0001	196.385	4.99016	0	protein binding protein
LOC_Os03g19436	Cluster0001	196.385	4.99016	0	expressed protein
LOC_Os05g43670	Cluster0001	196.385	4.99016	0	IQ calmodulin-binding motif family protein
LOC_Os12g04740	Cluster0001	196.385	4.99016	0	expressed protein
LOC_Os11g31450	Cluster0001	196.385	4.99016	0	expressed protein
LOC_Os07g23169	Cluster0001	196.385	4.99016	0	expressed protein
LOC_Os09g15800	Cluster0001	196.385	4.99016	0	pentatricopeptide repeat protein PPR868-14
LOC_Os10g03660	Cluster0001	196.385	4.99016	0	F-box domain containing protein
LOC_Os03g24580	Cluster0001	196.385	4.99016	0	endoplasmic reticulum protein
LOC_Os01g08760	Cluster0001	196.385	4.99016	0	choline/ethanolamine kinase
LOC_Os02g03450	Cluster0001	196.385	4.99016	0	golgi SNARE 12 protein
LOC_Os03g53000	Cluster0001	196.385	4.99016	0	double strand break repair protein
LOC_Os09g32430	Cluster0001	196.385	4.99016	0	oxidoreductase
LOC_Os04g04010	Cluster0001	196.385	4.99016	0	expressed protein
LOC_Os02g19804	Cluster0001	196.385	4.99016	0	RING finger protein 113A
LOC_Os06g04580	Cluster0001	196.385	4.99016	0	transcription factor TFIIF
LOC_Os09g20590	Cluster0001	196.385	4.99016	0	expressed protein
LOC_Os06g30020	Cluster0001	196.385	4.99016	0	nucleic acid binding protein
LOC_Os02g53420	Cluster0001	196.385	4.99016	0	heat shock 70 kDa protein, mitochondrial precursor
LOC_Os03g27350	Cluster0001	196.385	4.99016	0	cysteine protease ATG4A
LOC_Os04g38610	Cluster0001	196.385	4.99016	0	RAN guanine nucleotide release factor
LOC_Os07g18710	Cluster0001	196.385	4.99016	0	ribosomal RNA apurinic site specific lyase
LOC_Os06g11640	Cluster0001	196.385	4.99016	0	serine/threonine-protein phosphatase 2A activator 2
LOC_Os03g13560	Cluster0001	196.385	4.99016	0	expressed protein
LOC_Os02g17990	Cluster0001	196.385	4.99016	0	Leucine Rich Repeat family protein
LOC_Os03g53530	Cluster0001	196.385	4.99016	0	WD-repeat protein 4
LOC_Os05g35240	Cluster0001	196.385	4.99016	0	expressed protein
LOC_Os06g19640	Cluster0001	196.385	4.99016	0	39S ribosomal protein L46, mitochondrial precursor
LOC_Os01g49380	Cluster0001	196.385	4.99016	0	monoglyceride lipase
LOC_Os02g34960	Cluster0001	196.385	4.99016	0	pentatricopeptide repeat protein PPR868-14
LOC_Os07g40800	Cluster0001	196.385	4.99016	0	expressed protein
LOC_Os06g12110	Cluster0001	196.385	4.99016	0	mTERF family protein
LOC_Os11g05080	Cluster0001	196.385	4.99016	0	expressed protein
LOC_Os08g04170	Cluster0001	196.385	4.99016	0	zinc finger C-x8-C-x5-C-x3-H type family protein
LOC_Os07g41140	Cluster0001	196.385	4.99016	0	receptor-like protein kinase precursor
LOC_Os10g22730	Cluster0001	196.385	4.99016	0	expressed protein
LOC_Os05g05354	Cluster0001	196.385	4.99016	0	expressed protein
LOC_Os09g32130	Cluster0001	196.385	4.99016	0	expressed protein
LOC_Os04g47590	Cluster0001	196.385	4.99016	0	niemann-Pick C1 protein precursor
LOC_Os11g34580	Cluster0001	196.385	4.99016	0	hypothetical protein
LOC_Os02g11820	Cluster0001	196.385	4.99016	0	GTP-ase activating protein for Arf containing protein
LOC_Os01g04020	Cluster0001	196.385	4.99016	0	pathogenesis-related genes transcriptional activator PTI6
LOC_Os10g36190	Cluster0001	196.385	4.99016	0	ATP binding protein
LOC_Os05g50120	Cluster0001	196.385	4.99016	0	OsMPK21-1 - putative MAPK based on amino acid sequence homology
LOC_Os07g15570	Cluster0001	196.385	4.99016	0	tetratricopeptide-like helical
LOC_Os01g22090	Cluster0001	196.385	4.99016	0	expressed protein
LOC_Os01g05010	Cluster0001	196.385	4.99016	0	mitochondrial glycoprotein
LOC_Os12g07380	Cluster0001	196.385	4.99016	0	expressed protein
LOC_Os01g08020	Cluster0001	196.385	4.99016	0	boron transporter-like protein 2
LOC_Os03g58204	Cluster0001	196.385	4.99016	0	60S ribosomal protein L4
LOC_Os02g26160	Cluster0001	196.385	4.99016	0	carbohydrate binding protein
LOC_Os02g04320	Cluster0001	196.385	4.99016	0	SEC13-related protein
LOC_Os08g45130	Cluster0001	196.385	4.99016	0	histone-lysine N-methyltransferase, H3 lysine-9 specificSUVH9
LOC_Os02g10740	Cluster0001	196.385	4.99016	0	calcium-binding mitochondrial carrier F55A11.4
LOC_Os01g56290	Cluster0001	196.385	4.99016	0	expressed protein
LOC_Os08g20090	Cluster0001	196.385	4.99016	0	expressed protein
LOC_Os06g46060	Cluster0001	196.385	4.99016	0	expressed protein
LOC_Os03g15590	Cluster0001	196.385	4.99016	0	eukaryotic translation initiation factor 4E type 3
LOC_Os04g35305	Cluster0001	196.385	4.99016	0
LOC_Os02g19040	Cluster0001	196.385	4.99016	0	anther-specific proline-rich protein APG precursor
LOC_Os10g30370	Cluster0001	196.385	4.99016	0	RNA-binding region-containing protein 2
LOC_Os08g36680	Cluster0001	196.385	4.99016	0	carbonic anhydrase precursor
LOC_Os10g30150	Cluster0001	196.385	4.99016	0	ethylene-responsive protein
LOC_Os05g10430	Cluster0001	196.385	4.99016	0	hypothetical protein
LOC_Os06g09290	Cluster0001	196.385	4.99016	0	26S protease regulatory subunit 7
LOC_Os10g22900	Cluster0001	196.385	4.99016	0	hypothetical protein
LOC_Os05g44380	Cluster0001	196.385	4.99016	0	MPPN domain containing protein
LOC_Os07g27480	Cluster0001	196.385	4.99016	0	ubiquinone biosynthesis protein ubiB
LOC_Os06g14470	Cluster0001	196.385	4.99016	0	THO complex subunit 4
LOC_Os12g28750	Cluster0001	196.385	4.99016	0	TPD1
LOC_Os04g52710	Cluster0001	196.385	4.99016	0	imidazoleglycerol-phosphate dehydratase
LOC_Os08g15030	Cluster0001	196.385	4.99016	0	aspartate carbamoyltransferase 1, chloroplast precursor
LOC_Os02g03820	Cluster0001	196.385	4.99016	0	expressed protein
LOC_Os01g58080	Cluster0001	196.385	4.99016	0	membrane-associated salt-inducible protein
LOC_Os05g06460	Cluster0001	196.385	4.99016	0	dihydrolipoyl dehydrogenase
LOC_Os02g06779	Cluster0001	196.385	4.99016	0	expressed protein
LOC_Os10g27470	Cluster0001	196.385	4.99016	0	KH domain containing protein
LOC_Os08g42560	Cluster0001	196.385	4.99016	0	glycyl-tRNA synthetase 1, mitochondrial precursor
LOC_Os03g63440	Cluster0001	196.385	4.99016	0	expressed protein
LOC_Os09g10840	Cluster0003	-63.4688	4.75223	12.4907	transcription factor HBP-1b
LOC_Os08g28970	Cluster0003	-63.4688	4.75223	12.4907	expressed protein
LOC_Os04g37760	Cluster0003	-63.4688	4.75223	12.4907	expressed protein
LOC_Os06g47650	Cluster0003	-63.4688	4.75223	12.4907	phytosulfokine receptor precursor
LOC_Os09g29820	Cluster0003	-63.4688	4.75223	12.4907	BZIP family transcription factor
LOC_Os10g17650	Cluster0003	-63.4688	4.75223	12.4907	non-cyanogenic beta-glucosidase precursor
LOC_Os07g45080	Cluster0003	-63.4688	4.75223	12.4907	expressed protein
LOC_Os08g37250	Cluster0003	-63.4688	4.75223	12.4907	patatin class 1 precursor
LOC_Os04g32840	Cluster0003	-63.4688	4.75223	12.4907	DNA binding protein
LOC_Os03g14150	Cluster0003	-63.4688	4.75223	12.4907	expressed protein
LOC_Os02g45010	Cluster0003	-63.4688	4.75223	12.4907	expressed protein
LOC_Os05g20100	Cluster0003	-63.4688	4.75223	12.4907	glycerol-3-phosphate acyltransferase 1
LOC_Os10g02070	Cluster0003	-63.4688	4.75223	12.4907	peroxidase N precursor
LOC_Os01g58910	Cluster0003	-63.4688	4.75223	12.4907	nodulin-like protein
LOC_Os02g51680	Cluster0003	-63.4688	4.75223	12.4907	expressed protein
LOC_Os03g21480	Cluster0003	-63.4688	4.75223	12.4907	stem 31 kDa glycoprotein precursor
LOC_Os10g01640	Cluster0003	-63.4688	4.75223	12.4907	histidine decarboxylase
LOC_Os01g15810	Cluster0003	-63.4688	4.75223	12.4907	peroxidase 9 precursor
LOC_Os04g44060	Cluster0003	-63.4688	4.75223	12.4907	aquaporin PIP2.3
LOC_Os07g28890	Cluster0003	-63.4688	4.75223	12.4907	expressed protein
LOC_Os01g64620	Cluster0003	-63.4688	4.75223	12.4907	RING-H2 finger protein ATL3C
LOC_Os02g52930	Cluster0003	-63.4688	4.75223	12.4907	nodulin protein
LOC_Os05g29790	Cluster0003	-63.4688	4.75223	12.4907	papillar cell-specific pectin methylesterase-like protein
LOC_Os04g34630	Cluster0003	-63.4688	4.75223	12.4907	peroxidase 72 precursor
LOC_Os12g38051	Cluster0003	-63.4688	4.75223	12.4907	metallothionein-like protein 1
LOC_Os12g04320	Cluster0003	-63.4688	4.75223	12.4907	flavonol 4-sulfotransferase
LOC_Os07g05380	Cluster0003	-63.4688	4.75223	12.4907	ATPase
LOC_Os07g47760	Cluster0003	-63.4688	4.75223	12.4907	phylloplanin precursor
LOC_Os04g11040	Cluster0003	-63.4688	4.75223	12.4907	expressed protein
LOC_Os03g17350	Cluster0003	-63.4688	4.75223	12.4907	ATPase, coupled to transmembrane movement of substances
LOC_Os10g25150	Cluster0003	-63.4688	4.75223	12.4907	expressed protein
LOC_Os02g47780	Cluster0003	-63.4688	4.75223	12.4907	catalytic/ hydrolase
LOC_Os05g27090	Cluster0003	-63.4688	4.75223	12.4907	expressed protein
LOC_Os11g48060	Cluster0003	-63.4688	4.75223	12.4907	monocopper oxidase-like protein SKS1 precursor
LOC_Os06g12410	Cluster0003	-63.4688	4.75223	12.4907	anther-specific proline-rich protein APG
LOC_Os10g25170	Cluster0003	-63.4688	4.75223	12.4907	root abundant factor
LOC_Os04g58760	Cluster0003	-63.4688	4.75223	12.4907	plant integral membrane protein TIGR01569 containing protein
LOC_Os01g70840	Cluster0003	-63.4688	4.75223	12.4907	esterase PIR7B
LOC_Os01g04120	Cluster0003	-63.4688	4.75223	12.4907	expressed protein
LOC_Os05g02390	Cluster0003	-63.4688	4.75223	12.4907	ZFP16-1
LOC_Os08g36040	Cluster0003	-63.4688	4.75223	12.4907	plant viral-response family protein
LOC_Os01g67390	Cluster0003	-63.4688	4.75223	12.4907	extensin-1 precursor
LOC_Os02g36924	Cluster0003	-63.4688	4.75223	12.4907	MADS-box transcription factor 27
LOC_Os01g64020	Cluster0003	-63.4688	4.75223	12.4907	transcription factor HBP-1b
LOC_Os09g36490	Cluster0003	-63.4688	4.75223	12.4907	collagen, type IV, alpha 5
LOC_Os10g31640	Cluster0003	-63.4688	4.75223	12.4907	glycine-rich cell wall structural protein 2 precursor
LOC_Os01g14520	Cluster0003	-63.4688	4.75223	12.4907	inner membrane transport protein
LOC_Os04g47810	Cluster0003	-63.4688	4.75223	12.4907	expressed protein
LOC_Os03g17220	Cluster0003	-63.4688	4.75223	12.4907	dirigent-like protein
LOC_Os12g02760	Cluster0003	-63.4688	4.75223	12.4907	expressed protein
LOC_Os02g57520	Cluster0003	-63.4688	4.75223	12.4907	DNA-binding protein
LOC_Os10g31720	Cluster0003	-63.4688	4.75223	12.4907	glycine-rich cell wall structural protein 2 precursor
LOC_Os09g26910	Cluster0003	-63.4688	4.75223	12.4907	hypothetical protein
LOC_Os04g40490	Cluster0003	-63.4688	4.75223	12.4907	hydrolase, hydrolyzing O-glycosyl compounds
LOC_Os08g01710	Cluster0003	-63.4688	4.75223	12.4907	expressed protein
LOC_Os08g03600	Cluster0003	-63.4688	4.75223	12.4907	metal ion transporter
LOC_Os10g31730	Cluster0003	-63.4688	4.75223	12.4907	glycine-rich cell wall structural protein 2 precursor
LOC_Os04g46120	Cluster0003	-63.4688	4.75223	12.4907	blue copper protein precursor
LOC_Os02g54520	Cluster0003	-63.4688	4.75223	12.4907	myb-like DNA-binding domain containing protein
LOC_Os08g40940	Cluster0003	-63.4688	4.75223	12.4907	expressed protein
LOC_Os10g31680	Cluster0003	-63.4688	4.75223	12.4907	glycine-rich cell wall structural protein 2 precursor
LOC_Os05g11130	Cluster0003	-63.4688	4.75223	12.4907	cytochrome P450 90D2
LOC_Os04g44670	Cluster0003	-63.4688	4.75223	12.4907	AP2 domain containing protein
LOC_Os12g15920	Cluster0003	-63.4688	4.75223	12.4907	copper ion binding protein
LOC_Os01g62110	Cluster0003	-63.4688	4.75223	12.4907	expressed protein
LOC_Os08g27020	Cluster0003	-63.4688	4.75223	12.4907	expressed protein
LOC_Os04g47930	Cluster0003	-63.4688	4.75223	12.4907	ALMT1
LOC_Os05g39560	Cluster0003	-63.4688	4.75223	12.4907	zinc transporter 1 precursor
LOC_Os03g64150	Cluster0003	-63.4688	4.75223	12.4907	antiporter/ drug transporter/ transporter
LOC_Os03g56090	Cluster0003	-63.4688	4.75223	12.4907	DNA binding protein
LOC_Os09g27990	Cluster0003	-63.4688	4.75223	12.4907	fiber annexin
LOC_Os03g15340	Cluster0003	-63.4688	4.75223	12.4907	chemocyanin precursor
LOC_Os10g31690	Cluster0003	-63.4688	4.75223	12.4907	glycine-rich cell wall structural protein 2 precursor
LOC_Os01g62030	Cluster0003	-63.4688	4.75223	12.4907	conserved hypothetical protein
LOC_Os03g60300	Cluster0003	-63.4688	4.75223	12.4907	expressed protein
LOC_Os06g13210	Cluster0003	-63.4688	4.75223	12.4907	peptide transporter PTR2
LOC_Os08g06190	Cluster0003	-63.4688	4.75223	12.4907	reticuline oxidase precursor
LOC_Os09g26170	Cluster0003	-63.4688	4.75223	12.4907	MYB36
LOC_Os03g08720	Cluster0003	-63.4688	4.75223	12.4907	agmatine coumaroyltransferase
LOC_Os06g02250	Cluster0003	-63.4688	4.75223	12.4907	transcription factor MYB102
LOC_Os05g50920	Cluster0003	-63.4688	4.75223	12.4907	amino acid permease
LOC_Os04g32830	Cluster0003	-63.4688	4.75223	12.4907	expressed protein
LOC_Os04g53710	Cluster0003	-63.4688	4.75223	12.4907	early nodulin-like protein 1 precursor
LOC_Os01g56030	Cluster0003	-63.4688	4.75223	12.4907	calmodulin-like protein 41
LOC_Os03g01700	Cluster0003	-63.4688	4.75223	12.4907	citrate transporter family protein
LOC_Os05g08390	Cluster0003	-63.4688	4.75223	12.4907	conserved hypothetical protein
LOC_Os05g28040	Cluster0003	-63.4688	4.75223	12.4907	expressed protein
LOC_Os08g44910	Cluster0003	-63.4688	4.75223	12.4907	DNA-binding protein
LOC_Os01g03100	Cluster0003	-63.4688	4.75223	12.4907	protein binding protein
LOC_Os11g05480	Cluster0003	-63.4688	4.75223	12.4907	TGACG-sequence-specific DNA-binding protein TGA-2.1
LOC_Os01g18660	Cluster0003	-63.4688	4.75223	12.4907	isopenicillin N epimerase
LOC_Os12g07640	Cluster0003	-63.4688	4.75223	12.4907	myb-related protein Zm38
LOC_Os08g37990	Cluster0003	-63.4688	4.75223	12.4907	expressed protein
LOC_Os01g63180	Cluster0003	-63.4688	4.75223	12.4907	L-ascorbate oxidase precursor
LOC_Os01g43110	Cluster0003	-63.4688	4.75223	12.4907	expressed protein
LOC_Os05g44970	Cluster0003	-63.4688	4.75223	12.4907	senescence-induced receptor-like serine/threonine-protein kinase precursor
LOC_Os06g47700	Cluster0003	-63.4688	4.75223	12.4907	serine/threonine-protein kinase BRI1-like 2 precursor
LOC_Os03g58420	Cluster0003	-63.4688	4.75223	12.4907	OsWRKY6 - Superfamily of rice TFs having WRKY and zinc finger domains
LOC_Os03g59570	Cluster0003	-63.4688	4.75223	12.4907	cytokinin synthase
LOC_Os07g07790	Cluster0003	-63.4688	4.75223	12.4907	lipid transfer protein
LOC_Os04g47400	Cluster0003	-63.4688	4.75223	12.4907	pollen-specific protein NTP303 precursor
LOC_Os02g40730	Cluster0003	-63.4688	4.75223	12.4907	ammonium transporter 1, member 2
LOC_Os03g07120	Cluster0003	-63.4688	4.75223	12.4907	expressed protein
LOC_Os01g56660	Cluster0003	-63.4688	4.75223	12.4907	expressed protein
LOC_Os04g31290	Cluster0003	-63.4688	4.75223	12.4907	helix-loop-helix DNA-binding domain containing protein
LOC_Os10g08280	Cluster0003	-63.4688	4.75223	12.4907	expressed protein
LOC_Os06g40090	Cluster0003	-63.4688	4.75223	12.4907	VQ motif family protein
LOC_Os03g04120	Cluster0003	-63.4688	4.75223	12.4907	AMP binding protein
LOC_Os11g31940	Cluster0003	-63.4688	4.75223	12.4907	esterase precursor
LOC_Os06g34650	Cluster0003	-63.4688	4.75223	12.4907	RING-H2 finger protein ATL2L
LOC_Os12g05080	Cluster0003	-63.4688	4.75223	12.4907	expressed protein
LOC_Os11g31090	Cluster0003	-63.4688	4.75223	12.4907	transferase
LOC_Os11g14000	Cluster0003	-63.4688	4.75223	12.4907	ANTH domain containing protein
LOC_Os03g57980	Cluster0003	-63.4688	4.75223	12.4907	lipid binding protein
LOC_Os02g39280	Cluster0003	-63.4688	4.75223	12.4907	C2 domain containing protein
LOC_Os04g56920	Cluster0003	-63.4688	4.75223	12.4907	beta-fructofuranosidase, insoluble isoenzyme 6 precursor
LOC_Os05g39540	Cluster0003	-63.4688	4.75223	12.4907	zinc transporter 4, chloroplast precursor
LOC_Os12g01730	Cluster0003	-63.4688	4.75223	12.4907	L-ascorbate oxidase precursor
LOC_Os06g03682	Cluster0003	-63.4688	4.75223	12.4907	calcium-dependent protein kinase, isoform AK1
LOC_Os01g40560	Cluster0003	-63.4688	4.75223	12.4907	hypersensitive-induced response protein
LOC_Os05g49840	Cluster0003	-63.4688	4.75223	12.4907	triacylglycerol lipase
LOC_Os02g18930	Cluster0003	-63.4688	4.75223	12.4907	calcineurin B-like protein 4
LOC_Os05g45690	Cluster0003	-63.4688	4.75223	12.4907	expressed protein
LOC_Os03g64130	Cluster0003	-63.4688	4.75223	12.4907	expressed protein
LOC_Os09g23780	Cluster0003	-63.4688	4.75223	12.4907	expressed protein
LOC_Os04g36670	Cluster0003	-63.4688	4.75223	12.4907	expressed protein
LOC_Os04g46810	Cluster0003	-63.4688	4.75223	12.4907	cortical cell-delineating protein precursor
LOC_Os02g37070	Cluster0003	-63.4688	4.75223	12.4907	expressed protein
LOC_Os01g13560	Cluster0003	-63.4688	4.75223	12.4907	plant integral membrane protein TIGR01569 containing protein
LOC_Os03g58800	Cluster0003	-63.4688	4.75223	12.4907	ATPase 2
LOC_Os12g06180	Cluster0003	-63.4688	4.75223	12.4907	pathogenicity protein PATH531-like protein
LOC_Os03g42830	Cluster0003	-63.4688	4.75223	12.4907	transparent testa 12 protein
LOC_Os01g47635	Cluster0003	-63.4688	4.75223	12.4907
LOC_Os10g37400	Cluster0003	-63.4688	4.75223	12.4907	expressed protein
LOC_Os09g27250	Cluster0003	-63.4688	4.75223	12.4907	plant viral-response family protein
LOC_Os11g34440	Cluster0003	-63.4688	4.75223	12.4907	phospholipase A2
LOC_Os11g05390	Cluster0003	-63.4688	4.75223	12.4907	tetracycline transporter protein
LOC_Os04g36740	Cluster0003	-63.4688	4.75223	12.4907	potassium channel SKOR
LOC_Os09g31210	Cluster0003	-63.4688	4.75223	12.4907	protein kinase domain containing protein
LOC_Os10g38670	Cluster0003	-63.4688	4.75223	12.4907	glutathione S-transferase GSTU6
LOC_Os08g19694	Cluster0003	-63.4688	4.75223	12.4907	NB-ARC domain containing protein
LOC_Os07g08390	Cluster0003	-63.4688	4.75223	12.4907	plant-specific domain TIGR01615 family protein
LOC_Os05g16930	Cluster0003	-63.4688	4.75223	12.4907	protein kinase domain containing protein
LOC_Os03g18710	Cluster0003	-63.4688	4.75223	12.4907	expressed protein
LOC_Os04g49900	Cluster0003	-63.4688	4.75223	12.4907	multidrug resistance-associated protein 3
LOC_Os01g57580	Cluster0003	-63.4688	4.75223	12.4907	helix-loop-helix DNA-binding domain containing protein
LOC_Os01g48800	Cluster0003	-63.4688	4.75223	12.4907	ATPUP11
LOC_Os07g34110	Cluster0003	-63.4688	4.75223	12.4907	nodulin-like protein
LOC_Os08g07010	Cluster0003	-63.4688	4.75223	12.4907	ABC-2 type transporter family protein
LOC_Os08g32890	Cluster0003	-63.4688	4.75223	12.4907	disease resistance protein RPM1
LOC_Os06g44280	Cluster0003	-63.4688	4.75223	12.4907	fibroin heavy chain precursor
LOC_Os11g47670	Cluster0003	-63.4688	4.75223	12.4907	pathogenesis-related protein 5 precursor
LOC_Os03g12270	Cluster0003	-63.4688	4.75223	12.4907	mannitol dehydrogenase
LOC_Os03g18640	Cluster0003	-63.4688	4.75223	12.4907	multicopper oxidase family protein
LOC_Os08g44230	Cluster0003	-63.4688	4.75223	12.4907	metal ion binding protein
LOC_Os05g06970	Cluster0003	-63.4688	4.75223	12.4907	peroxidase 1 precursor
LOC_Os06g38590	Cluster0003	-63.4688	4.75223	12.4907	receptor-like protein kinase precursor
LOC_Os02g12080	Cluster0003	-63.4688	4.75223	12.4907	expressed protein
LOC_Os11g04020	Cluster0003	-63.4688	4.75223	12.4907	major facilitator superfamily antiporter
LOC_Os10g31540	Cluster0003	-63.4688	4.75223	12.4907	glycine-rich cell wall structural protein 2 precursor
LOC_Os06g22290	Cluster0003	-63.4688	4.75223	12.4907	legume lectins beta domain containing protein
LOC_Os05g51780	Cluster0003	-63.4688	4.75223	12.4907	RING-H2 finger protein ATL2D precursor
LOC_Os07g22510	Cluster0003	-63.4688	4.75223	12.4907	expressed protein
LOC_Os05g40384	Cluster0003	-63.4688	4.75223	12.4907	cytochrome P450 72A1
LOC_Os06g50060	Cluster0003	-63.4688	4.75223	12.4907	ras-related protein RIC2
LOC_Os06g24490	Cluster0003	-63.4688	4.75223	12.4907	expressed protein
LOC_Os12g24330	Cluster0003	-63.4688	4.75223	12.4907	expressed protein
LOC_Os04g39240	Cluster0003	-63.4688	4.75223	12.4907	expressed protein
LOC_Os06g19260	Cluster0003	-63.4688	4.75223	12.4907	expressed protein
LOC_Os08g14830	Cluster0003	-63.4688	4.75223	12.4907	NB-ARC domain containing protein
LOC_Os03g07510	Cluster0003	-63.4688	4.75223	12.4907	expressed protein
LOC_Os03g20290	Cluster0003	-63.4688	4.75223	12.4907	aspartic proteinase nepenthesin-1 precursor
LOC_Os02g06290	Cluster0003	-63.4688	4.75223	12.4907	senescence-associated protein DIN1
LOC_Os03g16760	Cluster0003	-63.4688	4.75223	12.4907	protein phosphatase 2C containing protein
LOC_Os07g16600	Cluster0003	-63.4688	4.75223	12.4907	expressed protein
LOC_Os03g10740	Cluster0003	-63.4688	4.75223	12.4907	expressed protein
LOC_Os02g55990	Cluster0003	-63.4688	4.75223	12.4907	vesicle-associated membrane protein 712
LOC_Os01g51540	Cluster0003	-63.4688	4.75223	12.4907	CDA1
LOC_Os05g28770	Cluster0003	-63.4688	4.75223	12.4907	expressed protein
LOC_Os01g24340	Cluster0003	-63.4688	4.75223	12.4907	expressed protein
LOC_Os02g07780	Cluster0003	-63.4688	4.75223	12.4907	squamosa promoter-binding-like protein 10
LOC_Os09g21380	Cluster0003	-63.4688	4.75223	12.4907	expressed protein
LOC_Os07g45290	Cluster0003	-63.4688	4.75223	12.4907	cytochrome P450 72A1
LOC_Os02g10140	Cluster0003	-63.4688	4.75223	12.4907	TGACG-sequence-specific DNA-binding protein TGA-2.1
LOC_Os09g24350	Cluster0003	-63.4688	4.75223	12.4907	expressed protein
LOC_Os10g33650	Cluster0003	-63.4688	4.75223	12.4907	casein kinase I isoform delta-like
LOC_Os06g06910	Cluster0003	-63.4688	4.75223	12.4907	expressed protein
LOC_Os07g30090	Cluster0003	-63.4688	4.75223	12.4907	actin-depolymerizing factor 1
LOC_Os01g52650	Cluster0003	-63.4688	4.75223	12.4907	pollen proteins Ole e I family protein
LOC_Os08g01120	Cluster0003	-63.4688	4.75223	12.4907	sulfate transporter
LOC_Os04g56420	Cluster0003	-63.4688	4.75223	12.4907
LOC_Os12g44190	Cluster0003	-63.4688	4.75223	12.4907	ATPase 3
LOC_Os05g04450	Cluster0003	-63.4688	4.75223	12.4907	peroxidase 12 precursor
LOC_Os04g38430	Cluster0003	-63.4688	4.75223	12.4907	nodulin-like protein 5NG4
LOC_Os12g08720	Cluster0003	-63.4688	4.75223	12.4907	transcription regulator
LOC_Os12g06490	Cluster0003	-63.4688	4.75223	12.4907	serine/threonine-protein kinase WNK3
LOC_Os01g11910	Cluster0003	-63.4688	4.75223	12.4907	DNA binding protein
LOC_Os05g44990	Cluster0003	-63.4688	4.75223	12.4907	light repressible receptor protein kinase
LOC_Os01g52410	Cluster0003	-63.4688	4.75223	12.4907	MYB transcription factor
LOC_Os08g14760	Cluster0003	-63.4688	4.75223	12.4907	4-coumarate--CoA ligase 1
LOC_Os01g44330	Cluster0003	-63.4688	4.75223	12.4907	L-ascorbate oxidase precursor
LOC_Os01g59570	Cluster0003	-63.4688	4.75223	12.4907	senescence-induced receptor-like serine/threonine-protein kinase precursor
LOC_Os11g13720	Cluster0003	-63.4688	4.75223	12.4907	expressed protein
LOC_Os03g10440	Cluster0003	-63.4688	4.75223	12.4907	1,4-beta-xylanase
LOC_Os08g01160	Cluster0003	-63.4688	4.75223	12.4907	plant integral membrane protein TIGR01569 containing protein
LOC_Os08g25030	Cluster0003	-63.4688	4.75223	12.4907	conserved hypothetical protein
LOC_Os07g07860	Cluster0003	-63.4688	4.75223	12.4907	lipid transfer protein
LOC_Os01g18970	Cluster0003	-63.4688	4.75223	12.4907	peroxidase 28 precursor
LOC_Os10g06680	Cluster0003	-63.4688	4.75223	12.4907	expressed protein
LOC_Os01g54700	Cluster0003	-63.4688	4.75223	12.4907	receptor protein kinase PERK1
LOC_Os10g31570	Cluster0003	-63.4688	4.75223	12.4907	glycine-rich cell wall structural protein 2 precursor
LOC_Os03g52180	Cluster0003	-63.4688	4.75223	12.4907	4-hydroxy-3-methylbut-2-enyl diphosphate reductase
LOC_Os06g34390	Cluster0003	-63.4688	4.75223	12.4907	ring finger protein
LOC_Os02g41450	Cluster0003	-63.4688	4.75223	12.4907	no apical meristem protein
LOC_Os01g45450	Cluster0003	-63.4688	4.75223	12.4907	mitochondrial chaperone BCS1
LOC_Os02g52830	Cluster0003	-63.4688	4.75223	12.4907	triacylglycerol lipase
LOC_Os01g64840	Cluster0003	-63.4688	4.75223	12.4907	aspartic proteinase nepenthesin-1 precursor
LOC_Os04g35750	Cluster0003	-63.4688	4.75223	12.4907	expressed protein
LOC_Os11g16990	Cluster0003	-63.4688	4.75223	12.4907	hypothetical protein
LOC_Os04g13140	Cluster0003	-63.4688	4.75223	12.4907	vignain precursor
LOC_Os03g17150	Cluster0003	-63.4688	4.75223	12.4907	ZFP16-1
LOC_Os11g42950	Cluster0003	-63.4688	4.75223	12.4907	expressed protein
LOC_Os03g50970	Cluster0003	-63.4688	4.75223	12.4907
LOC_Os08g14320	Cluster0003	-63.4688	4.75223	12.4907	protein binding protein
LOC_Os06g11510	Cluster0003	-63.4688	4.75223	12.4907	expressed protein
LOC_Os02g32650	Cluster0003	-63.4688	4.75223	12.4907	expressed protein
LOC_Os11g36400	Cluster0003	-63.4688	4.75223	12.4907	expressed protein
LOC_Os03g20210	Cluster0003	-63.4688	4.75223	12.4907	aspartic proteinase nepenthesin-2 precursor
LOC_Os03g44100	Cluster0003	-63.4688	4.75223	12.4907	hydrolase-like protein
LOC_Os07g37130	Cluster0003	-63.4688	4.75223	12.4907	nucleoside transporter
LOC_Os04g35890	Cluster0003	-63.4688	4.75223	12.4907	protein kinase
LOC_Os12g08270	Cluster0003	-63.4688	4.75223	12.4907	expressed protein
LOC_Os06g34430	Cluster0003	-63.4688	4.75223	12.4907	ring-H2 zinc finger protein
LOC_Os01g11010	Cluster0003	-63.4688	4.75223	12.4907	peptide-N4-asparagine amidase A
LOC_Os02g44080	Cluster0003	-63.4688	4.75223	12.4907	aquaporin TIP2.1
LOC_Os04g45340	Cluster0003	-63.4688	4.75223	12.4907	expressed protein
LOC_Os01g61160	Cluster0003	-63.4688	4.75223	12.4907	L-ascorbate oxidase precursor
LOC_Os10g33760	Cluster0003	-63.4688	4.75223	12.4907	NAC domain-containing protein 21/22
LOC_Os01g10320	Cluster0003	-63.4688	4.75223	12.4907	class III HD-Zip protein 8
LOC_Os10g35490	Cluster0003	-63.4688	4.75223	12.4907	epoxide hydrolase
LOC_Os04g42040	Cluster0003	-63.4688	4.75223	12.4907	expressed protein
LOC_Os03g61780	Cluster0003	-63.4688	4.75223	12.4907	expressed protein
LOC_Os05g25784	Cluster0003	-63.4688	4.75223	12.4907	expressed protein
LOC_Os04g47990	Cluster0003	-63.4688	4.75223	12.4907	dof zinc finger protein
LOC_Os02g51110	Cluster0003	-63.4688	4.75223	12.4907	aquaporin NIP4.2
LOC_Os03g25150	Cluster0003	-63.4688	4.75223	12.4907	flavonoid 3,5-hydroxylase 2
LOC_Os03g09850	Cluster0003	-63.4688	4.75223	12.4907	dopamine beta-monooxygenase
LOC_Os04g43560	Cluster0003	-63.4688	4.75223	12.4907	NAC domain-containing protein 21/22
LOC_Os01g60230	Cluster0003	-63.4688	4.75223	12.4907	auxin hydrogen symporter
LOC_Os08g10330	Cluster0003	-63.4688	4.75223	12.4907	SHR5-receptor-like kinase
LOC_Os01g72140	Cluster0003	-63.4688	4.75223	12.4907	glutathione S-transferase
LOC_Os09g04730	Cluster0003	-63.4688	4.75223	12.4907	dehydrogenase/reductase SDR family member 2
LOC_Os09g25290	Cluster0003	-63.4688	4.75223	12.4907	DNA-3-methyladenine glycosylase I
LOC_Os05g15630	Cluster0003	-63.4688	4.75223	12.4907	plant integral membrane protein TIGR01569 containing protein
LOC_Os01g64700	Cluster0003	-63.4688	4.75223	12.4907	tubby-like protein
LOC_Os09g32260	Cluster0003	-63.4688	4.75223	12.4907	ANAC079/ANAC080
LOC_Os10g34230	Cluster0003	-63.4688	4.75223	12.4907	cytokinin dehydrogenase 5 precursor
LOC_Os01g15340	Cluster0003	-63.4688	4.75223	12.4907	FPF1
LOC_Os04g45170	Cluster0003	-63.4688	4.75223	12.4907	ATP binding protein
LOC_Os11g10130	Cluster0003	-63.4688	4.75223	12.4907	myb-like DNA-binding domain containing protein
LOC_Os03g44670	Cluster0003	-63.4688	4.75223	12.4907	expressed protein
LOC_Os07g34850	Cluster0003	-63.4688	4.75223	12.4907	aspartic proteinase nepenthesin-2 precursor
LOC_Os04g09590	Cluster0003	-63.4688	4.75223	12.4907	10-deacetylbaccatin III 10-O-acetyltransferase
LOC_Os03g57990	Cluster0003	-63.4688	4.75223	12.4907	lipid binding protein
LOC_Os01g61940	Cluster0003	-63.4688	4.75223	12.4907	ATPase, coupled to transmembrane movement of substances
LOC_Os01g63200	Cluster0003	-63.4688	4.75223	12.4907	L-ascorbate oxidase precursor
LOC_Os11g04350	Cluster0003	-63.4688	4.75223	12.4907	cell death associated protein
LOC_Os11g24340	Cluster0003	-63.4688	4.75223	12.4907	serine carboxypeptidase family protein
LOC_Os04g38690	Cluster0003	-63.4688	4.75223	12.4907	plant integral membrane protein TIGR01569 containing protein
LOC_Os06g19010	Cluster0003	-63.4688	4.75223	12.4907	cadmium tolerance factor
LOC_Os07g09310	Cluster0003	-63.4688	4.75223	12.4907	thioredoxin H-type
LOC_Os02g09850	Cluster0003	-63.4688	4.75223	12.4907	expressed protein
LOC_Os02g03900	Cluster0003	-63.4688	4.75223	12.4907	metal transporter Nramp6
LOC_Os08g05570	Cluster0003	-63.4688	4.75223	12.4907	monodehydroascorbate reductase, chloroplast precursor
LOC_Os06g43440	Cluster0003	-63.4688	4.75223	12.4907	cytochrome P450 71D8
LOC_Os12g38910	Cluster0003	-63.4688	4.75223	12.4907	expressed protein
LOC_Os02g51799	Cluster0003	-63.4688	4.75223	12.4907	myb-like DNA-binding domain containing protein
LOC_Os06g09270	Cluster0003	-63.4688	4.75223	12.4907	hypro1
LOC_Os07g01180	Cluster0003	-63.4688	4.75223	12.4907	zinc finger, C2H2 type family protein
LOC_Os04g45860	Cluster0003	-63.4688	4.75223	12.4907
LOC_Os12g38290	Cluster0003	-63.4688	4.75223	12.4907	metallothionein-like protein 1
LOC_Os05g25910	Cluster0003	-63.4688	4.75223	12.4907	plant-specific domain TIGR01568 family protein
LOC_Os12g12590	Cluster0003	-63.4688	4.75223	12.4907	NADP-dependent oxidoreductase P1
LOC_Os06g38950	Cluster0003	-63.4688	4.75223	12.4907	ATATH6
[truncated: 14,987 more rows]
